# Supplementary material for: Collective polarization dynamics in bacterial colonies signify the occurrence of distinct subpopulations
Source: PLoS Biol. 2023 Jan 18;21(1):e3001960. doi: 10.1371/journal.pbio.3001960 (PMC9847958; doi:10.1371/journal.pbio.3001960)
Supplement: S1 Data — (XLSX) [file pbio.3001960.s005.xlsx]

## Sheet: Fig. 1b
	Membrane potential of cells (in V) - Probability density function obtained by using function histcounts in matlab with bins of width 1 mV
	dt = 0	dt = 90 min	dt = 180 min
	-0.0823142	-0.079739	-0.0686193
	-0.0860722	-0.0747876	-0.0733548
	-0.0821579	-0.0781963	-0.0804894
	-0.0884867	-0.0763673	-0.061343
	-0.0847023	-0.0732615	-0.063228
	-0.0922083	-0.0761668	-0.0679813
	-0.0929336	-0.0766755	-0.077755
	-0.0863343	-0.0740636	-0.0625238
	-0.095344	-0.0729078	-0.0671189
	-0.0885483	-0.0790671	-0.0632341
	-0.0856233	-0.0966799	-0.0594189
	-0.0830181	-0.0792003	-0.0653946
	-0.0861792	-0.0786626	-0.0841771
	-0.0918423	-0.0805623	-0.0887549
	-0.0732311	-0.082641	-0.0724063
	-0.094968	-0.0785867	-0.0762852
	-0.0744482	-0.0832492	-0.0598627
	-0.0930863	-0.0756208	-0.0907796
	-0.0886714	-0.0839229	-0.0799325
	-0.0868942	-0.076664	-0.0624252
	-0.0914578	-0.0815568	-0.0666675
	-0.0811802	-0.0801878	-0.0722106
	-0.0810611	-0.0801079	-0.087954
	-0.0873911	-0.094696	-0.084714
	-0.0762897	-0.0833297	-0.0712482
	-0.090235	-0.0866293	-0.0684902
	-0.0912316	-0.0945424	-0.0689296
	-0.0866703	-0.0845223	-0.0715919
	-0.0916726	-0.0762658	-0.0740756
	-0.0925721	-0.0985282	-0.0777853
	-0.0814437	-0.0753306	-0.0687537
	-0.0835341	-0.0752347	-0.0692637
	-0.0908769	-0.0780439	-0.0736177
	-0.0869987	-0.076282	-0.0962481
	-0.0980635	-0.0875828	-0.0711767
	-0.091866	-0.0863547	-0.0673863
	-0.0954066	-0.0781873	-0.0732856
	-0.0940955	-0.0780043	-0.0771123
	-0.0880664	-0.0797485	-0.0722776
	-0.0901278	-0.0904145	-0.093384
	-0.0876856	-0.0793834	-0.0788238
	-0.0994407	-0.0983769	-0.0736263
	-0.0950974	-0.0782921	-0.0637337
	-0.0926638	-0.0778043	-0.0733472
	-0.105392	-0.0754904	-0.0770659
	-0.0877709	-0.0878608	-0.0659124
	-0.0977579	-0.0864439	-0.0709897
	-0.0889875	-0.0753841	-0.0748052
	-0.0698116	-0.0809496	-0.0729261
	-0.09326	-0.0775606	-0.0754282
	-0.0963071	-0.0978343	-0.0738657
	-0.0951434	-0.0808442	-0.0876318
	-0.0972138	-0.0793023	-0.071516
	-0.0874132	-0.0932233	-0.0559853
	-0.092256	-0.0813813	-0.0741642
	-0.0917732	-0.0762321	-0.0733127
	-0.0924702	-0.0777247	-0.0741452
	-0.0886488	-0.0798168	-0.0755478
	-0.0943466	-0.076109	-0.0740726
	-0.084457	-0.0922731	-0.0756089
	-0.0919653	-0.0779876	-0.0726898
	-0.0901486	-0.0796227	-0.0739895
	-0.095004	-0.0742209	-0.0735347
	-0.0915927	-0.0752229	-0.0726565
	-0.0943036	-0.0760182	-0.0727686
	-0.0945047	-0.0782243	-0.0745184
	-0.0964524	-0.0753925	-0.0712915
	-0.0900652	-0.0807398	-0.0746235
	-0.0944154	-0.0807026	-0.0739505
	-0.0964524	-0.084217	-0.0749154
	-0.0964222	-0.0776047	-0.0745337
	-0.0950524	-0.084715	-0.0766896
	-0.0960504	-0.0774358	-0.0843135
	-0.0919996	-0.0805822	-0.0747987
	-0.0897991	-0.079545	-0.0763966
	-0.0918783	-0.082101	-0.0746023
	-0.0921198	-0.0859114	-0.0970828
	-0.0896334	-0.0759465	-0.0757556
	-0.0985674	-0.0815877	-0.0761141
	-0.0915646	-0.0940993	-0.0753723
	-0.0931144	-0.0823055	-0.0850893
	-0.100107	-0.0778006	-0.0750486
	-0.0959255	-0.0959495	-0.07749
	-0.0999242	-0.0886439	-0.076771
	-0.0932529	-0.0812279	-0.078659
	-0.100823	-0.0735619	-0.0748134
	-0.0940565	-0.0795283	-0.0757937
	-0.101599	-0.0822191	-0.0648304
	-0.0745425	-0.0846189	-0.0695412
	-0.0885616	-0.0896239	-0.0774558
	-0.0966107	-0.0759187	-0.0769828
	-0.105748	-0.085926	-0.0774685
	-0.099178	-0.0786564	-0.080576
	-0.0993734	-0.0751282	-0.080507
	-0.0979681	-0.0773556	-0.0775235
	-0.0963669	-0.0965953	-0.0747518
	-0.0979209	-0.080022	-0.0759734
	-0.0792841	-0.0836374	-0.0751016
	-0.0991915	-0.07691	-0.0761132
	-0.0973616	-0.0624294	-0.0749821
	-0.0838398	-0.0777539	-0.0769616
	-0.0871934	-0.080871	-0.0731477
	-0.09918	-0.0820595	-0.0794652
	-0.09171	-0.075712	-0.0755417
	-0.0794297	-0.0775476	-0.0749332
	-0.101276	-0.0782269	-0.0734203
	-0.0944871	-0.075996	-0.078717
	-0.094876	-0.0823161	-0.0750524
	-0.0897455	-0.102028	-0.073207
	-0.095891	-0.0746832	-0.076201
	-0.0918222	-0.0735341	-0.0755628
	-0.0964876	-0.0774276	-0.0795772
	-0.0918686	-0.0996075	-0.0746422
	-0.0908698	-0.0771426	-0.0673395
	-0.0829193	-0.0728264	-0.0786092
	-0.082262	-0.0807704	-0.0747511
	-0.0931993	-0.0872387	-0.069121
	-0.088692	-0.100236	-0.0767179
	-0.0951497	-0.0715307	-0.0766483
	-0.0794574	-0.0825182	-0.0760588
	-0.0899605	-0.0745129	-0.0704215
	-0.0929326	-0.0749828	-0.0751571
	-0.0926062	-0.0810579	-0.0817325
	-0.0955166	-0.0796193	-0.068622
	-0.0924743	-0.0761404	-0.0695553
	-0.0778409	-0.0978301	-0.0898665
	-0.0818867	-0.0775266	-0.0834259
	-0.0869356	-0.0755253	-0.075795
	-0.0968792	-0.0815913	-0.0724834
	-0.082372	-0.0886725	-0.0722928
	-0.0824386	-0.0752112	-0.0768144
	-0.0869268	-0.0741884	-0.0705352
	-0.0888671	-0.0711043	-0.0755136
	-0.0874229	-0.0669667	-0.0699743
	-0.089565	-0.103417	-0.0785631
	-0.0945445	-0.0631186	-0.0783876
	-0.0879731	-0.079458	-0.0810478
	-0.0926246	-0.0823319	-0.0889145
	-0.0805208	-0.0816546	-0.0775854
	-0.0879151	-0.0773023	-0.0882751
	-0.0831322	-0.0791259	-0.0802699
	-0.0859016	-0.0833507	-0.0759057
	-0.087241	-0.0779356	-0.0741846
	-0.0996647	-0.0764234	-0.0774222
	-0.0740237	-0.0740377	-0.066628
	-0.0926757	-0.0748321	-0.0657587
	-0.0870556	-0.0642902	-0.072537
	-0.0879993	-0.075392	-0.0644632
	-0.0951873	-0.071943	-0.0750642
	-0.092727	-0.0914302	-0.0770189
	-0.0865217	-0.0681904	-0.0829487
	-0.0857647	-0.0742516	-0.0847526
	-0.094772	-0.0876752	-0.0763653
	-0.0896397	-0.0595973	-0.0831067
	-0.0842948	-0.0786213	-0.0751405
	-0.0901974	-0.0652739	-0.0791719
	-0.106254	-0.0739077	-0.0755533
	-0.103146	-0.0694094	-0.0775432
	-0.101307	-0.0756549	-0.0811337
	-0.100273	-0.0720577	-0.0799629
	-0.101408	-0.0600827	-0.0776022
	-0.10675	-0.0819832	-0.0746127
	-0.0987713	-0.0546127	-0.0830243
	-0.108829	-0.0566854	-0.0781717
	-0.106526	-0.0595261	-0.077236
	-0.104553	-0.0662633	-0.0761612
	-0.0989542	-0.0856406	-0.077244
	-0.100025	-0.0646242	-0.0813749
	-0.0977214	-0.069278	-0.0764694
	-0.0958519	-0.0850193	-0.0668201
	-0.109539	-0.0871419	-0.0756761
	-0.109249	-0.0801762	-0.0658632
	-0.0640953	-0.0714577	-0.0648406
	-0.0989674	-0.0637852	-0.0744727
	-0.0949282	-0.0791117	-0.0771827
	-0.106572	-0.0792941	-0.0792926
	-0.107446	-0.0734086	-0.0761713
	-0.0986386	-0.0817899	-0.0797507
	-0.104052	-0.0846466	-0.0961271
	-0.10072	-0.0698119	-0.0734069
	-0.10119	-0.0928762	-0.0781158
	-0.102447	-0.0957818	-0.0812751
	-0.0997746	-0.0846353	-0.0771847
	-0.0914128	-0.0775744	-0.0674455
	-0.0903558	-0.0970481	-0.077762
	-0.0912599	-0.0859778	-0.0716194
	-0.0645032	-0.0805547	-0.0926506
	-0.105243	-0.0821675	-0.0781196
	-0.0900504	-0.0776813	-0.0715655
	-0.102336	-0.0838082	-0.0868659
	-0.0953849	-0.0763038	-0.0797473
	-0.104113	-0.080162	-0.075058
	-0.0890578	-0.0795545	-0.0777938
	-0.0947235	-0.0769888	-0.0781488
	-0.088857	-0.0824975	-0.0780714
	-0.102747	-0.0614854	-0.0769472
	-0.108296	-0.112535	-0.0758249
	-0.0877085	-0.0796064	-0.0717065
	-0.102206	-0.077861	-0.0823885
	-0.112024	-0.0778857	-0.0770735
	-0.108603	-0.0718338	-0.0895026
	-0.0884169	-0.0817984	-0.0761508
	-0.10321	-0.0811656	-0.083825
	-0.0890594	-0.0631645	-0.0706636
	-0.088921	-0.0800521	-0.0814692
	-0.0879143	-0.0946801	-0.0768173
	-0.0978783	-0.0792379	-0.0806105
	-0.0968249	-0.0808018	-0.0729665
	-0.0877401	-0.0764109	-0.0823811
	-0.0878796	-0.07828	-0.0764143
	-0.0946331	-0.0758237	-0.0764862
	-0.088299	-0.0964904	-0.0773999
	-0.0998737	-0.0832147	-0.0740882
	-0.0971545	-0.0779837	-0.0797876
	-0.0898463	-0.0789658	-0.0754821
	-0.0998508	-0.0768936	-0.0810473
	-0.0882866	-0.0698875	-0.101899
	-0.0877524	-0.0771114	-0.0764317
	-0.103485	-0.0870328	-0.0749711
	-0.0863088	-0.0759434	-0.0857833
	-0.0974425	-0.0832907	-0.0770235
	-0.0892866	-0.0766784	-0.100506
	-0.10464	-0.0816673	-0.0773688
	-0.0899407	-0.074002	-0.0953875
	-0.110891	-0.0811476	-0.076697
	-0.0983632	-0.0770203	-0.0763381
	-0.0958704	-0.0785227	-0.0955604
	-0.0878537	-0.0782361	-0.0787127
	-0.0881955	-0.0767486	-0.0771916
	-0.0893166	-0.0765255	-0.0884475
	-0.0894829	-0.0755472	-0.0765492
	-0.0909511	-0.0779565	-0.0762485
	-0.110081	-0.0806459	-0.076107
	-0.0987307	-0.0754574	-0.0769708
	-0.0992035	-0.0746974	-0.0739689
	-0.0876027	-0.0787931	-0.0759186
	-0.0957152	-0.0744626	-0.105061
	-0.107735	-0.0776368	-0.0745151
	-0.104438	-0.0775068	-0.0783901
	-0.0882102	-0.0800765	-0.102766
	-0.0875783	-0.0760115	-0.0825919
	-0.0873187	-0.0725082	-0.080183
	-0.0834736	-0.0701213	-0.0763469
	-0.0899131	-0.0764147	-0.0754673
	-0.0890386	-0.0812666	-0.0754598
	-0.0913286	-0.0860782	-0.0757464
	-0.0864227	-0.0777471	-0.0782509
	-0.0908362	-0.0757613	-0.0785505
	-0.0890253	-0.0791005	-0.0761839
	-0.090016	-0.0789324	-0.102016
	-0.0944178	-0.0782462	-0.0738774
	-0.100233	-0.0715068	-0.0805829
	-0.0876685	-0.0838334	-0.0729238
	-0.0899267	-0.0781384	-0.07617
	-0.0983063	-0.0831859	-0.0772624
	-0.103558	-0.0750823	-0.0771655
	-0.101849	-0.0769503	-0.0779901
	-0.100174	-0.0761833	-0.076691
	-0.101118	-0.0783806	-0.078299
	-0.087789	-0.0816421	-0.0772296
	-0.100028	-0.0760362	-0.0819828
	-0.102057	-0.0810925	-0.0755549
	-0.0980404	-0.0794607	-0.0782713
	-0.103925	-0.0794699	-0.0804932
	-0.0948924	-0.0779162	-0.074305
	-0.0974544	-0.0797659	-0.0774022
	-0.0949241	-0.0744903	-0.0721339
	-0.0919796	-0.0719604	-0.0830187
	-0.0909046	-0.0742748	-0.0813491
	-0.0901527	-0.078074	-0.0744743
	-0.0972296	-0.0869453	-0.074296
	-0.0953034	-0.0958737	-0.0748824
	-0.0938251	-0.0926342	-0.0759629
	-0.0951084	-0.0981678	-0.0752098
	-0.0987068	-0.109762	-0.0787577
	-0.0965404	-0.0861353	-0.0718153
	-0.0849697	-0.0996323	-0.0764558
	-0.102957	-0.105639	-0.0735184
	-0.0935561	-0.107429	-0.0760602
	-0.0978683	-0.0911177	-0.0766719
	-0.0910817	-0.104034	-0.0762716
	-0.0982511	-0.0905409	-0.0734936
	-0.0979786	-0.106332	-0.0647547
	-0.0910751	-0.106001	-0.0726637
	-0.0905388	-0.100129	-0.0778848
	-0.0992915	-0.0905979	-0.0759252
	-0.0955979	-0.10837	-0.0755041
	-0.100634	-0.09778	-0.0753424
	-0.102682	-0.107485	-0.0756506
	-0.102058	-0.107376	-0.0931142
	-0.0907157	-0.112072	-0.0665521
	-0.0941195	-0.0923532	-0.0886518
	-0.0919791	-0.0993671	-0.0730783
	-0.108001	-0.0906341	-0.0787806
	-0.105976	-0.0990696	-0.0757177
	-0.10447	-0.108671	-0.0796424
	-0.102076	-0.0978885	-0.0751127
	-0.102177	-0.107397	-0.0750047
	-0.107588	-0.0947882	-0.0745724
	-0.1045	-0.102379	-0.0810419
	-0.105225	-0.108981	-0.0727078
	-0.109594	-0.104057	-0.070752
	-0.103247	-0.0877946	-0.0580112
	-0.104432	-0.107882	-0.0776114
	-0.102517	-0.0880794	-0.0721815
	-0.102951	-0.0857916	-0.0706278
	-0.108391	-0.0879118	-0.0751828
	-0.103417	-0.0873432	-0.077
	-0.100992	-0.106927	-0.0726981
	-0.108872	-0.0907597	-0.0793235
	-0.102303	-0.102508	-0.0716101
	-0.106073	-0.108042	-0.0707492
	-0.106132	-0.0860307	-0.0716305
	-0.10415	-0.0869697	-0.0996339
	-0.102712	-0.0863473	-0.0736705
	-0.107191	-0.0969141	-0.0845902
	-0.107138	-0.100201	-0.0729178
	-0.0991874	-0.0916633	-0.0714261
	-0.100468	-0.109053	-0.101249
	-0.107067	-0.11247	-0.0695537
	-0.103074	-0.0866625	-0.075262
	-0.107296	-0.110019	-0.0647529
	-0.101246	-0.0862903	-0.0750982
	-0.0979582	-0.0847406	-0.0787476
	-0.111063	-0.0870396	-0.0746769
	-0.099507	-0.0857475	-0.0736062
	-0.0905415	-0.100042	-0.0719171
	-0.0995473	-0.0954687	-0.0722288
	-0.0901323	-0.0836487	-0.101144
	-0.0988415	-0.0830727	-0.0775269
	-0.0954254	-0.0846671	-0.0771226
	-0.0923515	-0.102648	-0.0794621
	-0.0904254	-0.11002	-0.0955067
	-0.0913885	-0.0980712	-0.090473
	-0.0926658	-0.0833971	-0.0731716
	-0.0793078	-0.102837	-0.0839453
	-0.0897231	-0.112474	-0.0814174
	-0.093625	-0.0831675	-0.0692448
	-0.094242	-0.109223	-0.0728249
	-0.0923418	-0.109933	-0.0725201
	-0.0911008	-0.10816	-0.0727427
	-0.100239	-0.0845591	-0.0710186
	-0.0996785	-0.0885465	-0.0603985
	-0.0891596	-0.084027	-0.0760647
	-0.0979328	-0.0833542	-0.0688383
	-0.09249	-0.0870221	-0.0723028
	-0.0918171	-0.0833155	-0.0811074
	-0.0971911	-0.111258	-0.0694766
	-0.094817	-0.109105	-0.0805818
	-0.0930007	-0.103061	-0.0730467
	-0.105497	-0.0889149	-0.0738895
	-0.0933393	-0.0902503	-0.0860203
	-0.0919546	-0.0840639	-0.0706448
	-0.0887925	-0.0875168	-0.0711565
	-0.0925372	-0.0921256	-0.0672748
	-0.0914932	-0.0842241	-0.0734352
	-0.0958585	-0.114486	-0.0727784
	-0.094463	-0.0846815	-0.0717413
	-0.0896988	-0.0850949	-0.0661606
	-0.0901093	-0.0879145	-0.0671222
	-0.0903346	-0.0941548	-0.0712756
	-0.0935493	-0.0843151	-0.0750613
	-0.0910908	-0.0864077	-0.0793888
	-0.0854168	-0.0860062	-0.073422
	-0.0910592	-0.103498	-0.060874
	-0.0914474	-0.0922626	-0.0705214
	-0.0903172	-0.0828817	-0.0771666
	-0.0934331	-0.0976153	-0.0693358
	-0.0900679	-0.0829927	-0.0691689
	-0.0868211	-0.0838496	-0.074519
	-0.0927004	-0.0877505	-0.0715205
	-0.0881334	-0.0917322	-0.0744996
	-0.0901865	-0.0823917	-0.0733474
	-0.0916761	-0.0845389	-0.0733677
	-0.102557	-0.100623	-0.0701423
	-0.0969344	-0.0860168	-0.0580512
	-0.0933147	-0.0902786	-0.0704779
	-0.101824	-0.0888117	-0.0676452
	-0.099593	-0.0849591	-0.0725558
	-0.0942063	-0.082169	-0.0661965
	-0.0966268	-0.0846926	-0.0809964
	-0.0918134	-0.110357	-0.0751359
	-0.0888073	-0.0834368	-0.072009
	-0.0921753	-0.0825453	-0.0752322
	-0.0916095	-0.109281	-0.0722133
	-0.0895498	-0.083554	-0.0614957
	-0.0946374	-0.0986038	-0.0707977
	-0.0912626	-0.0836289	-0.0693219
	-0.0909803	-0.0913572	-0.0696808
	-0.0937807	-0.0978607	-0.069015
	-0.0930986	-0.0839306	-0.0726039
	-0.0928328	-0.0834682	-0.0692489
	-0.0941537	-0.0881242	-0.070145
	-0.0958898	-0.0833168	-0.0716578
	-0.0915752	-0.0842739	-0.0721746
	-0.0974707	-0.10042	-0.0567231
	-0.0904931	-0.0825868	-0.0724348
	-0.094428	-0.086291	-0.0742342
	-0.0950344	-0.0887867	-0.0705083
	-0.092877	-0.0834688	-0.0709626
	-0.0926456	-0.0883858	-0.0660114
	-0.0976844	-0.08347	-0.0611869
	-0.0980485	-0.0987536	-0.0678329
	-0.0968108	-0.108626	-0.0644166
	-0.0948621	-0.0977227	-0.0674398
	-0.0939746	-0.108417	-0.0668392
	-0.10281	-0.0838437	-0.0637618
	-0.0943923	-0.102114	-0.0677497
	-0.0741952	-0.0893254	-0.0635322
	-0.091414	-0.0830914	-0.0927353
	-0.0903852	-0.0843508	-0.0663159
	-0.0937048	-0.0834117	-0.0613223
	-0.0920724	-0.0863246	-0.0618363
	-0.0957664	-0.106961	-0.0646483
	-0.0922913	-0.107947	-0.0641349
	-0.0892265	-0.0987582	-0.0645171
	-0.0930826	-0.08764	-0.0661307
	-0.0951841	-0.10415	-0.0721365
	-0.0934453	-0.110374	-0.0683889
	-0.0947746	-0.101772	-0.0642184
	-0.0991915	-0.0851889	-0.0612068
	-0.108511	-0.0843781	-0.056777
	-0.0929291	-0.0859855	-0.0628954
	-0.0971559	-0.0856181	-0.0660156
	-0.100337	-0.100899	-0.0645628
	-0.0933184	-0.0958257	-0.0599318
	-0.097154	-0.0947838	-0.0588919
	-0.0943332	-0.0893597	-0.0554888
	-0.0945897	-0.0830119	-0.0565814
	-0.10041	-0.0862717	-0.0616781
	-0.101833	-0.0901617	-0.0898403
	-0.0983158	-0.0911929	-0.0778384
	-0.0931913	-0.0885211	-0.0818296
	-0.0946811	-0.0874278	-0.0969891
	-0.0905481	-0.108055	-0.0732726
	-0.0996257	-0.0923278	-0.0914725
	-0.0934685	-0.0882125	-0.0768829
	-0.0939923	-0.0842549	-0.0725186
	-0.0984583	-0.106945	-0.0756308
	-0.0893293	-0.0890889	-0.0920001
	-0.0978939	-0.103315	-0.0994977
	-0.0943346	-0.0963691	-0.0800642
	-0.0961122	-0.0866616	-0.0850317
	-0.0960964	-0.0996484	-0.0747401
	-0.0986256	-0.0853987	-0.0736538
	-0.0890428	-0.0948273	-0.0748535
	-0.0962926	-0.110238	-0.092827
	-0.0903184	-0.103459	-0.0988132
	-0.0969678	-0.0924192	-0.0990792
	-0.0974812	-0.108834	-0.0967239
	-0.0969973	-0.0875469	-0.0775363
	-0.0995523	-0.0884681	-0.0964495
	-0.0847331	-0.086397	-0.0777506
	-0.0920882	-0.0854187	-0.0716361
	-0.095965	-0.0924663	-0.103401
	-0.0927603	-0.0872885	-0.100976
	-0.0968946	-0.0898908	-0.0786586
	-0.0964365	-0.0879737	-0.0825673
	-0.0921566	-0.08979	-0.086478
	-0.0947223	-0.105682	-0.0857197
	-0.0956119	-0.101565	-0.0912156
	-0.0906006	-0.101061	-0.0955879
	-0.0918026	-0.0928978	-0.0940136
	-0.109512	-0.102696	-0.07754
	-0.0904423	-0.0911757	-0.0672681
	-0.096638	-0.106289	-0.0779856
	-0.0933725	-0.0963646	-0.0789644
	-0.0966917	-0.0921263	-0.0765608
	-0.097104	-0.0908096	-0.0835302
	-0.0935859	-0.102488	-0.078039
	-0.0936335	-0.0971586	-0.0786454
	-0.100545	-0.109371	-0.0774638
	-0.0934626	-0.0921	-0.0813511
	-0.0907756	-0.0930141	-0.080845
	-0.0891598	-0.102421	-0.092899
	-0.0930358	-0.0889137	-0.0851236
	-0.0864928	-0.102785	-0.077978
	-0.0966162	-0.104535	-0.0898971
	-0.0988718	-0.0926334	-0.0793507
	-0.0967182	-0.0914157	-0.0799656
	-0.0978097	-0.101114	-0.0867688
	-0.0972838	-0.108003	-0.079494
	-0.0990667	-0.103908	-0.0775732
	-0.0923044	-0.100875	-0.0825061
	-0.0958417	-0.100937	-0.0812932
	-0.0997034	-0.0957422	-0.0832306
	-0.0967737	-0.108845	-0.0790104
	-0.0960081	-0.10962	-0.0781907
	-0.0921343	-0.107683	-0.0757361
	-0.0956929	-0.093545	-0.0791348
	-0.092627	-0.092671	-0.0792859
	-0.10051	-0.0938476	-0.0822804
	-0.101732	-0.11322	-0.081294
	-0.0981968	-0.098899	-0.0825354
	-0.097969	-0.104481	-0.0786484
	-0.0916046	-0.107232	-0.103652
	-0.0932009	-0.111805	-0.080339
	-0.0922908	-0.103814	-0.0770665
	-0.0969761	-0.102298	-0.0750594
	-0.0923994	-0.100772	-0.0782333
	-0.101778	-0.0939559	-0.0752737
	-0.093235	-0.0958814	-0.0701862
	-0.0928854	-0.100865	-0.0770253
	-0.091107	-0.111814	-0.0776597
	-0.094405	-0.101307	-0.0871554
	-0.0848842	-0.101269	-0.079478
	-0.0933397	-0.103613	-0.0772887
	-0.0925223	-0.0931983	-0.0892565
	-0.0926503	-0.108136	-0.0785303
	-0.0967152	-0.113935	-0.0771901
	-0.0935199	-0.104248	-0.0769222
	-0.0970148	-0.113919	-0.0765755
	-0.0975678	-0.105517	-0.0798276
	-0.0894983	-0.112888	-0.0781387
	-0.091694	-0.111816	-0.0779329
	-0.0938013	-0.102216	-0.0774314
	-0.0989457	-0.110781	-0.0893029
	-0.101664	-0.0995303	-0.078084
	-0.0921854	-0.106031	-0.0784352
	-0.0923324	-0.0969718	-0.0759768
	-0.0914497	-0.106793	-0.078261
	-0.0989956	-0.110621	-0.0796425
	-0.0890573	-0.104615	-0.0818164
	-0.0946481	-0.104445	-0.0772447
	-0.0966896	-0.101841	-0.0795735
	-0.0919079	-0.104567	-0.0779738
	-0.0924061	-0.108299	-0.0879118
	-0.0930067	-0.108309	-0.0781586
	-0.0919557	-0.109733	-0.0841515
	-0.0922369	-0.113426	-0.0839857
	-0.0939969	-0.104563	-0.0957968
	-0.0993299	-0.0839699	-0.0758037
	-0.0931222	-0.0846372	-0.0783565
	-0.10547	-0.0865243	-0.093323
	-0.099204	-0.0791977	-0.0758573
	-0.0926783	-0.09183	-0.0782657
	-0.0926482	-0.0871983	-0.0933163
	-0.0976217	-0.0825292	-0.0792245
	-0.0855302	-0.0812405	-0.0788623
	-0.0904444	-0.0754744	-0.0789038
	-0.0916328	-0.0843574	-0.0808902
	-0.0986337	-0.0836626	-0.0772531
	-0.0942246	-0.0777206	-0.0801312
	-0.0951899	-0.0769031	-0.0799104
	-0.106092	-0.0826241	-0.0764466
	-0.0922543	-0.0759133	-0.0970684
	-0.0955154	-0.0761754	-0.100238
	-0.0956586	-0.0815854	-0.0771082
	-0.0929222	-0.0820318	-0.0786564
	-0.0957744	-0.0809661	-0.0773532
	-0.0948552	-0.0803692	-0.0786135
	-0.0973598	-0.0824663	-0.0934154
	-0.0922281	-0.0809929	-0.076823
	-0.0954296	-0.0802292	-0.0782655
	-0.0936556	-0.0827603	-0.0767828
	-0.0755275	-0.0849675	-0.0770492
	-0.098843	-0.0813438	-0.079127
	-0.0977332	-0.0873966	-0.078155
	-0.0954736	-0.0841781	-0.0810912
	-0.0936224	-0.0800275	-0.0778699
	-0.0991426	-0.081243	-0.076642
	-0.101723	-0.0798983	-0.0730082
	-0.0931531	-0.082246	-0.0784096
	-0.0937162	-0.106135	-0.0798855
	-0.0980746	-0.0774087	-0.0792851
	-0.0938434	-0.0922215	-0.093417
	-0.0940045	-0.084192	-0.0719806
	-0.095821	-0.0815952	-0.0942657
	-0.0964784	-0.0795116	-0.0784653
	-0.0930632	-0.0852455	-0.0826775
	-0.0943886	-0.0842456	-0.0772916
	-0.0839266	-0.0905308	-0.0777364
	-0.0928535	-0.0872884	-0.0761788
	-0.0937502	-0.0855492	-0.0801064
	-0.087777	-0.086321	-0.0819258
	-0.0937048	-0.0831173	-0.0793526
	-0.0924364	-0.0842695	-0.0835744
	-0.0996095	-0.0896715	-0.0857744
	-0.0939837	-0.0819602	-0.0807734
	-0.0931247	-0.0818997	-0.0797611
	-0.0924412	-0.0822601	-0.0813125
	-0.0919906	-0.0872437	-0.076786
	-0.0951755	-0.0833558	-0.077986
	-0.0975786	-0.0857699	-0.0782815
	-0.0957918	-0.0805752	-0.0779121
	-0.0960465	-0.0836221	-0.0711295
	-0.0919019	-0.0807514	-0.0891971
	-0.0954097	-0.0842338	-0.0764448
	-0.0915714	-0.0867741	-0.078566
	-0.0933424	-0.0805673	-0.0953334
	-0.0938193	-0.0822012	-0.0796648
	-0.105885	-0.081293	-0.0787025
	-0.102609	-0.0844309	-0.0790963
	-0.0984713	-0.0886253	-0.0848418
	-0.0938686	-0.0811159	-0.0881189
	-0.0941582	-0.0813438	-0.0862199
	-0.0982924	-0.0821683	-0.100203
	-0.0931491	-0.0866395	-0.0834864
	-0.0941591	-0.0803115	-0.0785055
	-0.101604	-0.083468	-0.0824888
	-0.0933112	-0.0853591	-0.0793841
	-0.0931144	-0.0873706	-0.0799773
	-0.0950315	-0.0807496	-0.0789751
	-0.0969321	-0.0823145	-0.0795527
	-0.0987273	-0.0815507	-0.078175
	-0.0906128	-0.0856597	-0.0799626
	-0.0912885	-0.0834327	-0.0802055
	-0.0920491	-0.078716	-0.0795218
	-0.0970918	-0.0837053	-0.104599
	-0.0938352	-0.0899785	-0.0799302
	-0.0984816	-0.0814772	-0.0802213
	-0.103883	-0.0759472	-0.079366
	-0.101068	-0.084387	-0.0768508
	-0.10154	-0.0851412	-0.0819293
	-0.0946858	-0.0667461	-0.0792202
	-0.093928	-0.0796814	-0.0777537
	-0.0737495	-0.0760018	-0.0818472
	-0.0959294	-0.0861009	-0.0791381
	-0.0928276	-0.0928966	-0.0809196
	-0.102336	-0.0896114	-0.0790521
	-0.0896126	-0.0872652	-0.0772159
	-0.093143	-0.0814188	-0.0817966
	-0.09489	-0.0855104	-0.0924161
	-0.0903718	-0.0808718	-0.081219
	-0.0857057	-0.0809626	-0.0787641
	-0.0954418	-0.0823634	-0.07765
	-0.0934685	-0.0851137	-0.0808631
	-0.101541	-0.0796314	-0.0775073
	-0.0978457	-0.0875696	-0.0808527
	-0.0938896	-0.0819031	-0.0796839
	-0.0981449	-0.0961293	-0.0790311
	-0.0923225	-0.0720771	-0.080227
	-0.0930744	-0.0836459	-0.0799697
	-0.0925884	-0.0748647	-0.0813922
	-0.0926078	-0.0841386	-0.0885659
	-0.0910589	-0.085775	-0.07969
	-0.0924397	-0.0890256	-0.0803229
	-0.0994596	-0.0858601	-0.0754438
	-0.101159	-0.0806654	-0.0795956
	-0.0952217	-0.0894141	-0.0784933
	-0.0903243	-0.0845612	-0.0805833
	-0.0904635	-0.0932751	-0.0974827
	-0.093115	-0.0832804	-0.0807013
	-0.0925301	-0.0824535	-0.0776801
	-0.091685	-0.0802913	-0.0814952
	-0.0940215	-0.0918209	-0.0812169
	-0.0934409	-0.0863495	-0.080074
	-0.107862	-0.0872082	-0.0808624
	-0.0941578	-0.0832241	-0.0687261
	-0.0940086	-0.0878086	-0.0832103
	-0.0945981	-0.08332	-0.0785906
	-0.0945011	-0.0857801	-0.0804618
	-0.0899488	-0.0849348	-0.0789501
	-0.0950653	-0.0848973	-0.0869234
	-0.0930752	-0.0833401	-0.0783054
	-0.0935146	-0.0827229	-0.0822835
	-0.0885925	-0.0844444	-0.0898754
	-0.100518	-0.0862404	-0.0936999
	-0.0899836	-0.0723322	-0.0798255
	-0.0976724	-0.0834966	-0.0806889
	-0.0934286	-0.0887447	-0.0839661
	-0.0891945	-0.0837818	-0.0780812
	-0.0952283	-0.0870305	-0.0784455
	-0.0920606	-0.0793235	-0.0795793
	-0.0954624	-0.0820861	-0.0809467
	-0.090187	-0.0823213	-0.0930536
	-0.0933134	-0.0843994	-0.0779915
	-0.0965832	-0.0893398	-0.0841838
	-0.0920257	-0.0872588	-0.0798518
	-0.102851	-0.0834649	-0.0797289
	-0.0915659	-0.0834468	-0.0787556
	-0.0933685	-0.0877581	-0.0799573
	-0.100285	-0.0849669	-0.0800124
	-0.0925867	-0.0890788	-0.0793253
	-0.0871627	-0.0870233	-0.0821419
	-0.0908218	-0.0874545	-0.0801994
	-0.0901517	-0.0967277	-0.0861202
	-0.0903295	-0.0862923	-0.0808506
	-0.0939518	-0.0823923	-0.0849617
	-0.0950798	-0.0856461	-0.0804766
	-0.0901231	-0.0840691	-0.0805681
	-0.0920409	-0.0818989	-0.0827279
	-0.0910643	-0.0860447	-0.0793251
	-0.0910407	-0.0899652	-0.0800719
	-0.0950994	-0.0829328	-0.0833595
	-0.0927679	-0.0863316	-0.0846287
	-0.0993277	-0.0756818	-0.10696
	-0.0911026	-0.083731	-0.079186
	-0.100972	-0.086576	-0.0789327
	-0.090657	-0.0869848	-0.0845908
	-0.0894641	-0.0884937	-0.0832355
	-0.0918504	-0.0878909	-0.0808962
	-0.0957308	-0.0844036	-0.0795549
	-0.0961318	-0.0861249	-0.0819363
	-0.0911503	-0.0854759	-0.081135
	-0.0972558	-0.0865459	-0.0803037
	-0.0974834	-0.0853661	-0.0804674
	-0.0966122	-0.084993	-0.083366
	-0.0888148	-0.0835705	-0.0895123
	-0.0898837	-0.0854797	-0.0804028
	-0.08729	-0.0863815	-0.0842358
	-0.0926062	-0.0852237	-0.0860555
	-0.100867	-0.093483	-0.0807255
	-0.0937727	-0.0826743	-0.0826503
	-0.0917865	-0.0868203	-0.0797036
	-0.0924972	-0.0869494	-0.0795676
	-0.0947205	-0.0848835	-0.079926
	-0.0915467	-0.0798263	-0.082334
	-0.0903934	-0.0877977	-0.0754517
	-0.0948431	-0.0856425	-0.0798177
	-0.0939729	-0.0776761	-0.0794846
	-0.0897866	-0.0835887	-0.0967088
	-0.0902671	-0.0846708	-0.0844797
	-0.0957039	-0.086702	-0.078976
	-0.0902671	-0.0875412	-0.0847991
	-0.0892581	-0.0915893	-0.0801396
	-0.108006	-0.0819142	-0.0799032
	-0.0951151	-0.0876151	-0.0803569
	-0.0984637	-0.084742	-0.0805458
	-0.0963162	-0.0855074	-0.0795315
	-0.098628	-0.0911735	-0.0809798
	-0.0922349	-0.0808284	-0.0862654
	-0.10578	-0.0839116	-0.0808008
	-0.0886895	-0.0788657	-0.0806175
	-0.0798629	-0.0874793	-0.0806571
	-0.100424	-0.0882716	-0.0788057
	-0.091381	-0.0887472	-0.0824798
	-0.0970161	-0.0816308	-0.0802824
	-0.0948492	-0.084746	-0.0842437
	-0.09718	-0.0827544	-0.080599
	-0.0980833	-0.0859179	-0.0853851
	-0.0890622	-0.0948334	-0.0800668
	-0.0937699	-0.0860345	-0.0857352
	-0.103467	-0.0842878	-0.0886911
	-0.102809	-0.0872366	-0.0844839
	-0.0898427	-0.0908201	-0.0813724
	-0.102961	-0.0798599	-0.082881
	-0.0955558	-0.0850321	-0.0806428
	-0.102861	-0.0844995	-0.080441
	-0.0925388	-0.0837277	-0.101452
	-0.096162	-0.088524	-0.0817244
	-0.0939176	-0.0845109	-0.0807073
	-0.0881125	-0.0883015	-0.0843876
	-0.095271	-0.0857052	-0.0966148
	-0.0901687	-0.0844309	-0.0792225
	-0.0879293	-0.0857675	-0.0858289
	-0.0914548	-0.0849109	-0.0836598
	-0.102457	-0.0878621	-0.0814431
	-0.0910853	-0.0888272	-0.0831517
	-0.0937836	-0.0786643	-0.0820292
	-0.0976091	-0.0818845	-0.0796586
	-0.091952	-0.0981741	-0.0814339
	-0.0995547	-0.0924961	-0.0792338
	-0.0824325	-0.0836772	-0.0820014
	-0.092474	-0.083843	-0.0841852
	-0.0948296	-0.0846238	-0.0869431
	-0.0915318	-0.0772681	-0.105582
	-0.0905402	-0.0875894	-0.0806159
	-0.0845517	-0.083639	-0.0806066
	-0.090295	-0.0873833	-0.0792902
	-0.0739197	-0.0846879	-0.0811139
	-0.110321	-0.0868925	-0.079492
	-0.0967976	-0.0916046	-0.082616
	-0.0932413	-0.0871139	-0.0762118
	-0.0918302	-0.0828017	-0.0750895
	-0.0789904	-0.0821815	-0.0809173
	-0.0888474	-0.084866	-0.100215
	-0.0877446	-0.0920007	-0.0986315
	-0.0870274	-0.0839774	-0.106769
	-0.0798723	-0.0826822	-0.100221
	-0.0955622	-0.0847755	-0.0822687
	-0.0869164	-0.0853191	-0.0822702
	-0.0964363	-0.0702193	-0.0826168
	-0.0943417	-0.0840056	-0.0854
	-0.0843525	-0.0847098	-0.0830444
	-0.0975712	-0.087131	-0.0755227
	-0.0795726	-0.0874797	-0.0847849
	-0.0940221	-0.0880437	-0.0824429
	-0.086988	-0.0785757	-0.0815309
	-0.0944157	-0.0807494	-0.0877464
	-0.0963909	-0.0800203	-0.0879471
	-0.0908583	-0.0861526	-0.0992253
	-0.0918069	-0.0843478	-0.0817668
	-0.0980021	-0.0871494	-0.0815375
	-0.0747495	-0.0861924	-0.0859294
	-0.0939459	-0.085686	-0.0994122
	-0.091925	-0.0799005	-0.0964437
	-0.0909735	-0.0839519	-0.10171
	-0.0809353	-0.0899901	-0.0832395
	-0.0792685	-0.0846929	-0.0819926
	-0.0911451	-0.0866831	-0.0823303
	-0.0801929	-0.0788546	-0.0853169
	-0.0976493	-0.0835109	-0.104507
	-0.0730042	-0.0836483	-0.0890708
	-0.0923103	-0.0793272	-0.104379
	-0.0909845	-0.0860828	-0.082406
	-0.0844076	-0.0837857	-0.104281
	-0.0940448	-0.0851722	-0.0822038
	-0.0938459	-0.0861212	-0.0913579
	-0.0879633	-0.085042	-0.108026
	-0.0845032	-0.0872377	-0.0929372
	-0.0843985	-0.0852062	-0.0988488
	-0.0930716	-0.0825168	-0.0905046
	-0.0930742	-0.0852871	-0.0889202
	-0.089329	-0.0886448	-0.0996361
	-0.0934417	-0.0860724	-0.0985682
	-0.0910176	-0.0870451	-0.0940615
	-0.0890236	-0.0705163	-0.0983037
	-0.0907097	-0.0842322	-0.0954043
	-0.0869492	-0.0857272	-0.108258
	-0.0900974	-0.0837696	-0.0866713
	-0.0860897	-0.0868603	-0.100452
	-0.0829896	-0.0673282	-0.0844896
	-0.0927249	-0.078342	-0.0818454
	-0.0807008	-0.0867715	-0.109667
	-0.0893448	-0.0864215	-0.0978041
	-0.0895623	-0.0841526	-0.098492
	-0.0860565	-0.0837611	-0.0995394
	-0.0877272	-0.0878449	-0.103203
	-0.0980626	-0.0815431	-0.0919539
	-0.0904937	-0.0848867	-0.0935117
	-0.0943197	-0.0826922	-0.0965533
	-0.0764086	-0.0829734	-0.0865893
	-0.0906014	-0.0861646	-0.0869562
	-0.0871985	-0.0875561	-0.0867209
	-0.0893116	-0.0852071	-0.0880846
	-0.0867221	-0.0842786	-0.0923315
	-0.0885832	-0.0841009	-0.0882172
	-0.0882864	-0.0866569	-0.0942821
	-0.088203	-0.0866255	-0.106973
	-0.0860507	-0.0826778	-0.101767
	-0.0886991	-0.0788177	-0.105222
	-0.092321	-0.0844408	-0.0907339
	-0.0890077	-0.085534	-0.0913031
	-0.0890612	-0.0867107	-0.0893202
	-0.0887248	-0.0849463	-0.10997
	-0.0945996	-0.0854262	-0.0931709
	-0.0904719	-0.0848931	-0.0868886
	-0.0849136	-0.0830161	-0.0909632
	-0.0887012	-0.0865173	-0.0922722
	-0.0897239	-0.0796452	-0.105231
	-0.0887321	-0.08348	-0.0976274
	-0.0899301	-0.0866973	-0.0925092
	-0.0857405	-0.0910507	-0.0833043
	-0.0889759	-0.0866934	-0.0885978
	-0.0896726	-0.091717	-0.093184
	-0.104845	-0.0845205	-0.0774759
	-0.091208	-0.0831453	-0.0931697
	-0.0919961	-0.0877161	-0.0843419
	-0.0879191	-0.0810438	-0.0901886
	-0.090957	-0.084206	-0.101305
	-0.0908459	-0.0838673	-0.0806992
	-0.0897635	-0.0863078	-0.086242
	-0.0861995	-0.0823383	-0.0981745
	-0.0966227	-0.0851077	-0.106032
	-0.094397	-0.0851244	-0.0986808
	-0.0937241	-0.0849479	-0.0760464
	-0.0905102	-0.0835601	-0.0856995
	-0.0927978	-0.0850608	-0.103184
	-0.0919492	-0.0893365	-0.0962053
	-0.0919657	-0.0828038	-0.0845465
	-0.0903444	-0.0854007	-0.105027
	-0.0878594	-0.0891587	-0.0807223
	-0.0902719	-0.083829	-0.07522
	-0.0939952	-0.0798114	-0.0932084
	-0.0900811	-0.0847461	-0.099646
	-0.102065	-0.087142	-0.098093
	-0.0914571	-0.0872202	-0.0807044
	-0.0875183	-0.0828099	-0.0855546
	-0.0894236	-0.0897237	-0.101921
	-0.091466	-0.0843592	-0.0811731
	-0.0873103	-0.0879689	-0.0759506
	-0.0955204	-0.0855024	-0.0844605
	-0.0832424	-0.0850452	-0.0781298
	-0.097223	-0.0833142	-0.0799507
	-0.094336	-0.0821038	-0.0861227
	-0.0936192	-0.0866017	-0.0593648
	-0.0902496	-0.0842584	-0.0789319
	-0.092155	-0.0871323	-0.0820885
	-0.0863794	-0.0851172	-0.0786607
	-0.0931528	-0.079696	-0.0711315
	-0.0934058	-0.0861381	-0.0798317
	-0.0901907	-0.0862327	-0.0798725
	-0.0914177	-0.093511	-0.0846576
	-0.0985502	-0.0817541	-0.0819946
	-0.0873571	-0.0899998	-0.0809777
	-0.090342	-0.0864886	-0.0742638
	-0.0913375	-0.0831148	-0.0753885
	-0.0896732	-0.0852691	-0.0785023
	-0.0893694	-0.0891842	-0.072981
	-0.0895174	-0.0832224	-0.0796981
	-0.0856756	-0.0805757	-0.0853932
	-0.0923453	-0.0830878	-0.0877292
	-0.0900663	-0.0880687	-0.0839715
	-0.0752536	-0.0873614	-0.084852
	-0.0890329	-0.0871685	-0.0868068
	-0.0825807	-0.0869571	-0.0854785
	-0.0946738	-0.0851119	-0.078675
	-0.0936525	-0.0774293	-0.0835701
	-0.094026	-0.0949712	-0.0861443
	-0.0940607	-0.0847168	-0.0842492
	-0.0896435	-0.0857539	-0.0846281
	-0.0864621	-0.084243	-0.0843026
	-0.0900275	-0.0769227	-0.0791782
	-0.0890734	-0.082498	-0.08323
	-0.0833437	-0.0851717	-0.0674865
	-0.0895214	-0.0848041	-0.0861499
	-0.0908305	-0.0867766	-0.081766
	-0.0855502	-0.0861051	-0.0843666
	-0.0888963	-0.0846825	-0.0827268
	-0.0862978	-0.0987509	-0.0841302
	-0.0837694	-0.0844937	-0.0785117
	-0.0931331	-0.0798539	-0.0745081
	-0.088731	-0.0845595	-0.0789615
	-0.0804329	-0.0823974	-0.0806639
	-0.0870193	-0.0840777	-0.075175
	-0.0918864	-0.0844171	-0.0813852
	-0.0882425	-0.0872855	-0.0722483
	-0.0837229	-0.0889841	-0.0837281
	-0.0833694	-0.0821207	-0.0827393
	-0.0873834	-0.0829248	-0.0766962
	-0.0936742	-0.0840635	-0.0797347
	-0.0982733	-0.0828159	-0.085372
	-0.0708974	-0.0851511	-0.0840317
	-0.0871941	-0.0840498	-0.0781261
	-0.0879931	-0.0849517	-0.0787212
	-0.088473	-0.0835506	-0.0885252
	-0.0845591	-0.0836093	-0.0824354
	-0.0843709	-0.0785063	-0.0839174
	-0.0923588	-0.0858342	-0.07118
	-0.0748843	-0.084975	-0.0825634
	-0.0894859	-0.083014	-0.0845212
	-0.0639102	-0.0836207	-0.0852733
	-0.0896986	-0.0879209	-0.0832446
	-0.0871927	-0.0790041	-0.0723342
	-0.0829371	-0.0832984	-0.0816624
	-0.0930848	-0.0834624	-0.0839559
	-0.0895005	-0.0841504	-0.0670337
	-0.0867377	-0.082391	-0.0861917
	-0.0980296	-0.08377	-0.0837909
	-0.0860649	-0.0815292	-0.0813868
	-0.091288	-0.0869802	-0.079222
	-0.074891	-0.0870034	-0.0769105
	-0.0828472	-0.0847013	-0.0833749
	-0.087991	-0.0826045	-0.0790059
	-0.0970075	-0.0843962	-0.0863639
	-0.0800861	-0.09297	-0.0783732
	-0.0862029	-0.0830738	-0.0753827
	-0.0810229	-0.086573	-0.0786124
	-0.0928585	-0.0785685	-0.0827277
	-0.0889875	-0.0844205	-0.0822634
	-0.0882883	-0.0839294	-0.0812744
	-0.0976119	-0.0844984	-0.0778942
	-0.0880656	-0.0842394	-0.0810175
	-0.0822131	-0.0840054	-0.0821644
	-0.0889715	-0.0823558	-0.0848355
	-0.092294	-0.0818373	-0.0838124
	-0.0830943	-0.0816646	-0.0788685
	-0.0881851	-0.0819326	-0.0764741
	-0.0893318	-0.084833	-0.0847897
	-0.0807612	-0.0838926	-0.0865878
	-0.09169	-0.0828449	-0.0849706
	-0.0958032	-0.0813173	-0.0839706
	-0.0896992	-0.082228	-0.0782836
	-0.098831	-0.0822476	-0.0842285
	-0.0887231	-0.0847916	-0.0859564
	-0.0839024	-0.0831485	-0.0842762
	-0.089399	-0.0833095	-0.0858275
	-0.0925848	-0.0840549	-0.0813591
	-0.0878203	-0.0847374	-0.0855472
	-0.084431	-0.0820834	-0.0702967
	-0.0962615	-0.084147	-0.0773416
	-0.0938593	-0.0797507	-0.0807686
	-0.078048	-0.0806378	-0.0835109
	-0.0953639	-0.0893005	-0.077727
	-0.097339	-0.0812419	-0.0812798
	-0.0907281	-0.0831008	-0.0798171
	-0.0874461	-0.0869749	-0.0721371
	-0.0935421	-0.0760646	-0.0785223
	-0.0886166	-0.0816867	-0.074159
	-0.0950387	-0.0823081	-0.0660105
	-0.0900233	-0.0812474	-0.0840611
	-0.0887743	-0.0787811	-0.0792956
	-0.0919731	-0.0865717	-0.0826399
	-0.0964878	-0.0750551	-0.0844457
	-0.0912533	-0.0799107	-0.0800667
	-0.0907496	-0.0846038	-0.0770552
	-0.0858084	-0.0848415	-0.0831862
	-0.0919427	-0.0818312	-0.076244
	-0.0911485	-0.0828183	-0.0775422
	-0.0916552	-0.087322	-0.0808737
	-0.0971431	-0.0814571	-0.0802808
	-0.0889756	-0.079926	-0.0776445
	-0.07127	-0.0814017	-0.0813149
	-0.0940054	-0.0796366	-0.0854408
	-0.087384	-0.0825539	-0.0783162
	-0.0901948	-0.0841308	-0.0842744
	-0.091039	-0.0848757	-0.0812066
	-0.0972312	-0.0764767	-0.0857196
	-0.0871034	-0.0818651	-0.0749604
	-0.0901937	-0.0763202	-0.0817668
	-0.091639	-0.0878109	-0.0775455
	-0.0922506	-0.0815962	-0.0837643
	-0.0879548	-0.077665	-0.0795682
	-0.0856589	-0.0790305	-0.0745305
	-0.0939412	-0.0738952	-0.0830825
	-0.0817956	-0.0817387	-0.085961
	-0.0919185	-0.0829328	-0.0761823
	-0.0903464	-0.0896252	-0.0837748
	-0.093861	-0.0957454	-0.0962397
	-0.0895165	-0.0818615	-0.0706373
	-0.0934576	-0.0809956	-0.0822821
	-0.100896	-0.0819525	-0.0641343
	-0.0931258	-0.081246	-0.0757586
	-0.082076	-0.0619609	-0.0810023
	-0.0947085	-0.0698016	-0.0826989
	-0.0900367	-0.0694152	-0.0821411
	-0.0774719	-0.0738422	-0.0848529
	-0.0866356	-0.0781628	-0.0783583
	-0.0876277	-0.0818341	-0.0808286
	-0.0887773	-0.0847638	-0.0764233
	-0.0911776	-0.0815326	-0.08228
	-0.0829513	-0.0774851	-0.0802957
	-0.094755	-0.0782061	-0.0807018
	-0.0925429	-0.0721033	-0.082755
	-0.0910835	-0.0632817	-0.0810934
	-0.0930884	-0.080742	-0.0832505
	-0.0918452	-0.0811155	-0.0954699
	-0.0910809	-0.0781411	-0.0832501
	-0.0823675	-0.0695456	-0.0814241
	-0.086649	-0.0793431	-0.0812809
	-0.0870237	-0.0656845	-0.0822607
	-0.089965	-0.0773682	-0.0778434
	-0.0943816	-0.0771968	-0.0720937
	-0.0857333	-0.0761484	-0.0839862
	-0.0916259	-0.0624965	-0.0831156
	-0.0885555	-0.0832787	-0.0832522
	-0.088417	-0.0826771	-0.0740238
	-0.0901986	-0.0780622	-0.0761533
	-0.0935227	-0.0760203	-0.0722216
	-0.0889239	-0.0761723	-0.0842164
	-0.0944697	-0.081062	-0.0886419
	-0.090991	-0.0760203	-0.0808177
	-0.0888679	-0.0771428	-0.0860124
	-0.0860545	-0.0826013	-0.0826674
	-0.0874965	-0.0965638	-0.0786057
	-0.0873834	-0.0818943	-0.0669671
	-0.0892924	-0.079933	-0.0836916
	-0.0906653	-0.0769328	-0.0741505
	-0.0957262	-0.0653178	-0.0788477
	-0.0911776	-0.0839998	-0.0808086
	-0.0814169	-0.0804974	-0.0819748
	-0.0858095	-0.0804059	-0.0791363
	-0.0900185	-0.0839727	-0.0667642
	-0.0851665	-0.0735741	-0.0829983
	-0.0908475	-0.0904405	-0.0818671
	-0.0845398	-0.0817641	-0.0947368
	-0.0896407	-0.0867981	-0.0791841
	-0.0902398	-0.0705552	-0.0717195
	-0.0903222	-0.082482	-0.0780766
	-0.0874602	-0.0774435	-0.0797814
	-0.0873473	-0.0790145	-0.0807729
	-0.0857284	-0.0681736	-0.0779432
	-0.0820127	-0.0827329	-0.0773473
	-0.093641	-0.0909713	-0.0807051
	-0.0944937	-0.0837789	-0.0707897
	-0.0948708	-0.0818405	-0.0822278
	-0.083211	-0.080199	-0.0782553
	-0.0891273	-0.0733944	-0.081443
	-0.0732693	-0.0921437	-0.0816344
	-0.0917049	-0.0839636	-0.0818484
	-0.0922478	-0.0864888	-0.0767759
	-0.0880657	-0.0737741	-0.0789053
	-0.0887419	-0.0826958	-0.0885604
	-0.0729896	-0.0795711	-0.0689983
	-0.0945491	-0.0790169	-0.0840271
	-0.0857986	-0.080484	-0.0785864
	-0.088437	-0.0771319	-0.0797921
	-0.0918889	-0.0771164	-0.0835014
	-0.0893402	-0.0813963	-0.0791501
	-0.089853	-0.0828587	-0.0777963
	-0.0731291	-0.0773861	-0.0802711
	-0.0888918	-0.077181	-0.0768867
	-0.0952228	-0.0844038	-0.0766895
	-0.0741635	-0.0949394	-0.0789142
	-0.0908804	-0.0829877	-0.0661121
	-0.0793203	-0.0772817	-0.0927163
	-0.0932086	-0.0829181	-0.0887542
	-0.0810874	-0.0774187	-0.078325
	-0.08431	-0.0792266	-0.0828138
	-0.0880829	-0.0757151	-0.0750498
	-0.0898587	-0.0795214	-0.0787842
	-0.0902558	-0.0786957	-0.0779432
	-0.0927107	-0.0735594	-0.0749706
	-0.0881185	-0.0777425	-0.0866576
	-0.0945546	-0.0820557	-0.0784278
	-0.0806219	-0.0786076	-0.0788945
	-0.0900354	-0.0785292	-0.0758329
	-0.0908501	-0.0793161	-0.06195
	-0.0877493	-0.0797785	-0.0747023
	-0.0897484	-0.0739845	-0.0778981
	-0.0831871	-0.0818112	-0.0612
	-0.0931011	-0.0789901	-0.0834096
	-0.0881978	-0.0844681	-0.0814913
	-0.0846139	-0.0807051	-0.0809939
	-0.0842999	-0.078305	-0.0726399
	-0.10251	-0.0870643	-0.0767334
	-0.0868369	-0.0786447	-0.081415
	-0.0858783	-0.0819599	-0.0770945
	-0.0858381	-0.0791132	-0.0769618
	-0.100277	-0.0776912	-0.0753275
	-0.068868	-0.0811998	-0.076055
	-0.0786073	-0.0820342	-0.0762222
	-0.0874315	-0.0812071	-0.077289
	-0.0743785	-0.0798597	-0.0744968
	-0.082148	-0.0797012	-0.077937
	-0.080295	-0.0794916	-0.0739021
	-0.0975256	-0.0803422	-0.0739195
	-0.0905004	-0.0802499	-0.0766519
	-0.0939785	-0.0813544	-0.0771094
	-0.0771875	-0.079734	-0.068853
	-0.0894887	-0.0587657	-0.0731276
	-0.0875224	-0.0740229	-0.0788692
	-0.0802408	-0.079916	-0.0693174
	-0.098287	-0.0805695	-0.0742561
	-0.0862889	-0.0821509	-0.0788772
	-0.09326	-0.0791836	-0.0724931
	-0.0901892	-0.0748232	-0.0781737
	-0.0969469	-0.0839041	-0.073532
	-0.0877713	-0.0793976	-0.0812304
	-0.0875434	-0.0798983	-0.0718904
	-0.105415	-0.0746189	-0.0703346
	-0.093566	-0.0795929	-0.0835104
	-0.0883071	-0.0650366	-0.0739552
	-0.0912403	-0.0711985	-0.075714
	-0.0924459	-0.0789045	-0.0749657
	-0.0693279	-0.0736546	-0.0680439
	-0.0850348	-0.0825123	-0.0608305
	-0.0915596	-0.0809025	-0.0754167
	-0.0967186	-0.0795093	-0.075051
	-0.0865437	-0.0691619	-0.0692241
	-0.0809736	-0.0821497	-0.0700518
	-0.0982597	-0.0785763	-0.0650169
	-0.0925637	-0.0799363	-0.0685593
	-0.0911339	-0.0775844	-0.0688701
	-0.0953106	-0.079162	-0.0678082
	-0.090327	-0.080058	-0.0598401
	-0.0954571	-0.0815097	-0.0628311
	-0.0940065	-0.0740851	-0.0772779
	-0.0955005	-0.0792815	-0.0735445
	-0.0812124	-0.0828176	-0.0662994
	-0.0953736	-0.0810427	-0.0700484
	-0.0899391	-0.0782108	-0.0790292
	-0.0843511	-0.0800175	-0.0789509
	-0.0930244	-0.0788714	-0.0783712
	-0.0922631	-0.0804219	-0.069032
	-0.0934396	-0.0814125	-0.06793
	-0.0919286	-0.0702928	-0.0610649
	-0.094204	-0.0791048	-0.067279
	-0.0912994	-0.0738574	-0.0695763
	-0.0941802	-0.0775725	-0.0701994
	-0.093362	-0.0791102	-0.0787888
	-0.0966712	-0.0821329	-0.0777592
	-0.100813	-0.075844	-0.0734795
	-0.0986509	-0.0782888	-0.0624901
	-0.0789226	-0.084738	-0.0777127
	-0.0958304	-0.0792663	-0.0766237
	-0.0913932	-0.0785013	-0.0859229
	-0.0887816	-0.0773036	-0.0734184
	-0.0958394	-0.0807603	-0.0657301
	-0.09972	-0.0789307	-0.0768415
	-0.0934304	-0.0788111	-0.0731303
	-0.0969693	-0.0747977	-0.0805236
	-0.0974757	-0.0681466	-0.0779158
	-0.0942774	-0.0762388	-0.0736422
	-0.0937347	-0.0822358	-0.0762701
	-0.0943561	-0.0799348	-0.0824953
	-0.0933581	-0.0740683	-0.0761791
	-0.0973758	-0.0615649	-0.0787147
	-0.0991967	-0.0705231	-0.0760042
	-0.0974665	-0.0810926	-0.0798424
	-0.0931632	-0.0823421	-0.0792323
	-0.0948804	-0.0797349	-0.0744079
	-0.10313	-0.0731775	-0.0786301
	-0.0881226	-0.0705231	-0.0767761
	-0.0929138	-0.0737869	-0.0786857
	-0.0900188	-0.0705231	-0.0800727
	-0.107688	-0.0700791	-0.0636625
	-0.0922096	-0.0593647	-0.0711125
	-0.0931051	-0.0688261	-0.0789663
	-0.0943088	-0.0687519	-0.0756173
	-0.0995893	-0.0652443	-0.071615
	-0.0973328	-0.0811943	-0.0809601
	-0.0986194	-0.0776922	-0.0707819
	-0.0936011	-0.0789042	-0.0996792
	-0.0995695	-0.0763505	-0.0768298
	-0.0900754	-0.0764488	-0.0788898
	-0.0880487	-0.0787303	-0.0772384
	-0.0950482	-0.0721574	-0.0809135
	-0.0918741	-0.0773557	-0.0800826
	-0.0879133	-0.0793977	-0.087781
	-0.102769	-0.0784554	-0.0818272
	-0.0916375	-0.0692109	-0.0740477
	-0.0979292	-0.0769493	-0.0664444
	-0.0928807	-0.0847312	-0.0733678
	-0.0973351	-0.0855207	-0.0804092
	-0.0971605	-0.0741879	-0.0818435
	-0.0920337	-0.0799316	-0.0777663
	-0.0917774	-0.0763428	-0.0751478
	-0.0922194	-0.0645203	-0.0799147
	-0.0983114	-0.0636337	-0.0802427
	-0.098109	-0.0772161	-0.0807787
	-0.090422	-0.0787187	-0.0852912
	-0.0969238	-0.0778433	-0.0879098
	-0.0945835	-0.0753179	-0.0755704
	-0.0967793	-0.0686375	-0.0803652
	-0.0951129	-0.0706167	-0.0731119
	-0.097625	-0.0814153	-0.0812881
	-0.09466	-0.0781498	-0.0691884
	-0.093537	-0.0760273	-0.080756
	-0.0887468	-0.0805037	-0.0827369
	-0.0928582	-0.0779351	-0.0808325
	-0.0992287	-0.0785894	-0.0826559
	-0.0901045	-0.075653	-0.0879432
	-0.0952725	-0.0640668	-0.0823299
	-0.0968234	-0.0742878	-0.0755634
	-0.0969286	-0.0698087	-0.079576
	-0.109925	-0.0759834	-0.0840784
	-0.081375	-0.0742772	-0.081159
	-0.102224	-0.0721486	-0.0804232
	-0.0872057	-0.0783043	-0.0820281
	-0.0927867	-0.0816446	-0.0764634
	-0.0959864	-0.0774738	-0.079565
	-0.0971698	-0.0727369	-0.0794709
	-0.0990904	-0.0767847	-0.0772429
	-0.0939303	-0.0735104	-0.0831332
	-0.0950205	-0.0750754	-0.0803964
	-0.0958105	-0.077805	-0.0810812
	-0.0910558	-0.0790859	-0.0812371
	-0.0969267	-0.0662474	-0.0656451
	-0.0928969	-0.0807698	-0.0737868
	-0.104993	-0.0651315	-0.081392
	-0.0950729	-0.0636135	-0.0674396
	-0.0942084	-0.0720604	-0.0800769
	-0.0927036	-0.0762098	-0.0840534
	-0.10649	-0.0725197	-0.0729835
	-0.0947226	-0.0712754	-0.0812399
	-0.0961589	-0.068011	-0.0805324
	-0.0906797	-0.0711946	-0.0762562
	-0.0914877	-0.0746037	-0.083268
	-0.0994865	-0.0703989	-0.0826197
	-0.0941911	-0.0761729	-0.0852497
	-0.0940515	-0.0794552	-0.080365
	-0.0942798	-0.0620902	-0.0804727
	-0.090326	-0.0663734	-0.0826963
	-0.0974457	-0.0805558	-0.0752743
	-0.0915061	-0.0766127	-0.0751139
	-0.0965067	-0.0741174	-0.0793851
	-0.096686	-0.0750548	-0.079488
	-0.0956539	-0.0656525	-0.0755405
	-0.0956396	-0.0685475	-0.0802166
	-0.0963543	-0.0599684	-0.0850963
	-0.10977	-0.067264	-0.0802617
	-0.0972001	-0.0732011	-0.081626
	-0.0927927	-0.0695737	-0.0837783
	-0.0920047	-0.072015	-0.084697
	-0.0928422	-0.0708603	-0.0829515
	-0.0961496	-0.0831581	-0.0785857
	-0.0912577	-0.0839952	-0.0857191
	-0.0949883	-0.075668	-0.0754298
	-0.0981659	-0.0777179	-0.0806718
	-0.0946628	-0.0664592	-0.0822048
	-0.0950762	-0.0742238	-0.0794878
	-0.0952429	-0.0778627	-0.0819185
	-0.0974631	-0.0829201	-0.0819806
	-0.0904489	-0.0821191	-0.074345
	-0.0969993	-0.081493	-0.081655
	-0.0876165	-0.0755626	-0.0820342
	-0.100683	-0.0823579	-0.0907686
	-0.096297	-0.0755973	-0.08079
	-0.0841037	-0.0719488	-0.0770395
	-0.0996372	-0.0781962	-0.06562
	-0.0985886	-0.078883	-0.0875444
	-0.0946622	-0.0783857	-0.0837907
	-0.0874761	-0.0831527	-0.0743119
	-0.0938525	-0.0758057	-0.0772968
	-0.0994908	-0.0889129	-0.0832813
	-0.0945413	-0.0668041	-0.0826851
	-0.097228	-0.0790655	-0.0815958
	-0.0930155	-0.0828655	-0.0770324
	-0.0947988	-0.0787521	-0.085343
	-0.0970705	-0.0772783	-0.075702
	-0.0962743	-0.0821933	-0.0844827
	-0.0952056	-0.0762485	-0.079356
	-0.0972045	-0.0651386	-0.0817887
	-0.0990117	-0.0792439	-0.0739171
	-0.0899259	-0.0787889	-0.0688714
	-0.0907435	-0.0760224	-0.082787
	-0.0855652	-0.0738035	-0.0839545
	-0.0952874	-0.0781405	-0.0763823
	-0.0953281	-0.078521	-0.0768711
	-0.0967272	-0.0766769	-0.0775285
	-0.0988083	-0.0838967	-0.0840784
	-0.0955934	-0.060685	-0.0769991
	-0.094916	-0.0744305	-0.0822544
	-0.0941739	-0.0813962	-0.0843475
	-0.0921092	-0.0846763	-0.0826761
	-0.0878144	-0.0787866	-0.0844901
	-0.090002	-0.0788375	-0.0837512
	-0.0951765	-0.0752999	-0.0790612
	-0.0979942	-0.07877	-0.0791806
	-0.0970658	-0.0815682	-0.0846931
	-0.0938353	-0.0765663	-0.0683801
	-0.094943	-0.0738979	-0.0838319
	-0.0985677	-0.0811834	-0.0774564
	-0.0987927	-0.0767886	-0.0839688
	-0.0953858	-0.0744628	-0.0801835
	-0.090228	-0.0663664	-0.0853885
	-0.0966112	-0.0796118	-0.0761003
	-0.0917368	-0.0797108	-0.0773308
	-0.0963849	-0.0798641	-0.0597156
	-0.0955214	-0.0780033	-0.080733
	-0.095561	-0.0785297	-0.0830165
	-0.0907912	-0.0795146	-0.0784625
	-0.0954927	-0.0803645	-0.0821942
	-0.0903793	-0.0810792	-0.0794787
	-0.0818189	-0.0810037	-0.0786497
	-0.0909767	-0.0725392	-0.0835558
	-0.0990479	-0.0811242	-0.0759081
	-0.0922382	-0.0798056	-0.082348
	-0.0956387	-0.0862211	-0.0758324
	-0.0895831	-0.0726489	-0.0816676
	-0.0958822	-0.0805306	-0.0801674
	-0.0927889	-0.0740145	-0.0836012
	-0.0953285	-0.0766172	-0.0829121
	-0.0962225	-0.0799952	-0.083848
	-0.0920541	-0.0835503	-0.0751933
	-0.0952746	-0.0817703	-0.0852447
	-0.0976802	-0.0802915	-0.0849697
	-0.0847684	-0.0742056	-0.0856776
	-0.0932592	-0.0794587	-0.0800551
	-0.0850221	-0.0802161	-0.0828556
	-0.0922246	-0.083271	-0.0836288
	-0.0914012	-0.0800581	-0.0808868
	-0.0900396	-0.0774886	-0.0823046
	-0.0720233	-0.0758545	-0.0840638
	-0.0957376	-0.0719785	-0.0836809
	-0.0982082	-0.0793031	-0.0840505
	-0.0971252	-0.0750213	-0.0846436
	-0.096781	-0.0761933	-0.0810052
	-0.0953324	-0.0734534	-0.082044
	-0.100033	-0.0802481	-0.073467
	-0.0975093	-0.0768894	-0.0823871
	-0.0939031	-0.0789697	-0.0843651
	-0.0927411	-0.0800588	-0.0814325
	-0.0936257	-0.0824847	-0.0836622
	-0.0942351	-0.0812772	-0.0791201
	-0.082745	-0.0818609	-0.080856
	-0.0950951	-0.0785987	-0.082703
	-0.0786236	-0.0775688	-0.0852687
	-0.0917082	-0.0794362	-0.0847209
	-0.0939555	-0.0702411	-0.075217
	-0.0949627	-0.0791666	-0.0812827
	-0.0902646	-0.0792951	-0.0807512
	-0.0918564	-0.0781735	-0.0604804
	-0.093023	-0.0721063	-0.0827914
	-0.0918759	-0.0735191	-0.0858884
	-0.0758877	-0.0803234	-0.0718386
	-0.0955568	-0.0770804	-0.0746961
	-0.0928891	-0.0751069	-0.076451
	-0.0732368	-0.0788064	-0.0815365
	-0.092641	-0.0852186	-0.0831706
	-0.0973166	-0.0712157	-0.0807088
	-0.0932635	-0.0775581	-0.0835206
	-0.0966314	-0.0786756	-0.0791512
	-0.0871642	-0.0719037	-0.0854525
	-0.0966683	-0.0800446	-0.0790427
	-0.0925708	-0.0795398	-0.0791644
	-0.100054	-0.078157	-0.0768922
	-0.0954876	-0.078108	-0.0829199
	-0.093868	-0.0728297	-0.0857448
	-0.0917061	-0.0806673	-0.0849519
	-0.09401	-0.0803971	-0.0885829
	-0.0840753	-0.0784358	-0.0864319
	-0.0949553	-0.0802583	-0.0755415
	-0.0985448	-0.0755727	-0.0824713
	-0.0980689	-0.0747792	-0.0775504
	-0.0911161	-0.0801779	-0.0796051
	-0.0853733	-0.0736975	-0.0789644
	-0.086746	-0.0754129	-0.079029
	-0.0965646	-0.0688094	-0.0840284
	-0.0952109	-0.0763746	-0.0797627
	-0.0939252	-0.0813793	-0.0843354
	-0.0868451	-0.0796253	-0.0795864
	-0.0930509	-0.0807025	-0.0847175
	-0.097471	-0.0787369	-0.0920337
	-0.0852556	-0.0704739	-0.0711812
	-0.0927062	-0.0797689	-0.0835391
	-0.0960489	-0.0830377	-0.0836067
	-0.0936253	-0.0802786	-0.0897506
	-0.0968769	-0.0776778	-0.084068
	-0.0985783	-0.0788999	-0.0855289
	-0.0888125	-0.0762286	-0.0795345
	-0.0973415	-0.0791707	-0.0968871
	-0.09524	-0.0751439	-0.0702261
	-0.0999344	-0.0772411	-0.069923
	-0.10115	-0.0754888	-0.091664
	-0.0791537	-0.0796621	-0.0820847
	-0.091089	-0.0771419	-0.0814649
	-0.0963469	-0.0647459	-0.0866531
	-0.0868547	-0.0776506	-0.0920124
	-0.0942685	-0.0675227	-0.0945217
	-0.0955067	-0.085471	-0.085244
	-0.0921932	-0.0838347	-0.0822059
	-0.0975083	-0.083354	-0.0843088
	-0.077348	-0.0862429	-0.079093
	-0.0955129	-0.0856538	-0.0837737
	-0.0963626	-0.0857727	-0.0811828
	-0.0911959	-0.0859229	-0.0779246
	-0.0944106	-0.0778608	-0.082992
	-0.0931859	-0.0757168	-0.0861929
	-0.0889667	-0.0836807	-0.0842307
	-0.0909248	-0.0861023	-0.0818272
	-0.0957087	-0.0827736	-0.0857471
	-0.0963165	-0.0780672	-0.0837563
	-0.100881	-0.0852015	-0.0763828
	-0.0839633	-0.087348	-0.0842327
	-0.0968512	-0.0884388	-0.0864968
	-0.0950472	-0.0817813	-0.0808786
	-0.092472	-0.0870992	-0.0900108
	-0.0907663	-0.0667696	-0.0760624
	-0.0953178	-0.0802187	-0.0851845
	-0.0739934	-0.0860953	-0.0712444
	-0.0933774	-0.0842627	-0.0664325
	-0.0939688	-0.0832606	-0.0706867
	-0.0885977	-0.0795164	-0.0711413
	-0.0774952	-0.0733686	-0.0693456
	-0.091757	-0.0824482	-0.0656056
	-0.0913608	-0.0857446	-0.0634826
	-0.0829056	-0.0802639	-0.0657665
	-0.0992624	-0.0864672	-0.0725504
	-0.0921815	-0.0849197	-0.0664008
	-0.0917654	-0.0857077	-0.0688102
	-0.0920429	-0.0712766	-0.0675601
	-0.0945065	-0.0863158	-0.0680868
	-0.0928119	-0.0757368	-0.0630954
	-0.0723911	-0.0839292	-0.0716923
	-0.087352	-0.0540725	-0.0709483
	-0.0837781	-0.0855906	-0.0600935
	-0.0936294	-0.0868758	-0.0584572
	-0.0906549	-0.0829868	-0.0687906
	-0.0923114	-0.0858791	-0.0652053
	-0.0925881	-0.0835323	-0.0706318
	-0.0907558	-0.0890215	-0.0686605
	-0.093878	-0.0888475	-0.066923
	-0.0887972	-0.0839614	-0.0688704
	-0.0905534	-0.0839031	-0.0633908
	-0.0949889	-0.0814887	-0.0672353
	-0.0923871	-0.0831554	-0.0624487
	-0.0931862	-0.0885336	-0.0637989
	-0.104123	-0.0841219	-0.0723591
	-0.0885079	-0.0851091	-0.0709965
	-0.0886002	-0.0779098	-0.0639071
	-0.0814321	-0.0855262	-0.0741588
	-0.107093	-0.0836605	-0.0741857
	-0.100378	-0.0850544	-0.0676102
	-0.0883362	-0.0881926	-0.069258
	-0.0966046	-0.0860786	-0.0542745
	-0.0927073	-0.0855847	-0.0617712
	-0.0879323	-0.0858091	-0.0683258
	-0.0956449	-0.0834848	-0.0718336
	-0.0880143	-0.0769482	-0.0608087
	-0.0895328	-0.083607	-0.0743904
	-0.0991504	-0.0739259	-0.0704955
	-0.0933946	-0.082524	-0.0662987
	-0.0906693	-0.0779072	-0.0728751
	-0.0905084	-0.087844	-0.0661538
	-0.0913221	-0.0833874	-0.0710337
	-0.0895079	-0.0756455	-0.0730833
	-0.0833897	-0.0830907	-0.0720602
	-0.0926651	-0.0952309	-0.0535301
	-0.0899854	-0.0839309	-0.0720884
	-0.0888109	-0.0830272	-0.0727624
	-0.0882488	-0.0830996	-0.0750067
	-0.0941714	-0.0672643	-0.0738248
	-0.0854566	-0.085097	-0.073465
	-0.0883421	-0.0788059	-0.0606461
	-0.104363	-0.0848939	-0.0594745
	-0.0823659	-0.0895066	-0.0689676
	-0.0973516	-0.0753368	-0.0671368
	-0.0863334	-0.0840263	-0.0715251
	-0.0842011	-0.0741191	-0.074496
	-0.091533	-0.0800191	-0.0718223
	-0.0899477	-0.0851615	-0.0761449
	-0.0928202	-0.0788327	-0.0622412
	-0.0815592	-0.0730847	-0.0638411
	-0.087888	-0.0810076	-0.0752845
	-0.0820432	-0.064963	-0.0752709
	-0.089738	-0.0817446	-0.0733546
	-0.075532	-0.0755991	-0.0723301
	-0.0831813	-0.0861474	-0.0724742
	-0.0856517	-0.0695056	-0.0697063
	-0.0831664	-0.0801884	-0.0707091
	-0.089986	-0.0825606	-0.0636023
	-0.0775324	-0.0807457	-0.0729613
	-0.0832523	-0.0705356	-0.0675108
	-0.0906315	-0.0852973	-0.0755011
	-0.0893104	-0.0751139	-0.073708
	-0.0895056	-0.0786052	-0.0729917
	-0.0865293	-0.0692574	-0.0713908
	-0.0757375	-0.0747806	-0.0743603
	-0.0912124	-0.0780252	-0.0623393
	-0.0939881	-0.0783989	-0.0762036
	-0.0851345	-0.0677293	-0.0766132
	-0.0911374	-0.0765946	-0.0733819
	-0.0875269	-0.0782232	-0.07632
	-0.0869372	-0.081397	-0.0757969
	-0.0925575	-0.0675511	-0.0562334
	-0.0911677	-0.0807548	-0.0756252
	-0.0918422	-0.0767854	-0.0759992
	-0.0939103	-0.0779616	-0.0727621
	-0.0876614	-0.0741784	-0.074158
	-0.0893439	-0.0776977	-0.0690443
	-0.0775945	-0.0688375	-0.064131
	-0.0938269	-0.0675544	-0.0837929
	-0.0898402	-0.068536	-0.0743471
	-0.0899955	-0.0763336	-0.0692828
	-0.0802743	-0.082497	-0.0667242
	-0.0999686	-0.0771678	-0.061126
	-0.0920097	-0.0795912	-0.0675601
	-0.0878634	-0.0658178	-0.0753789
	-0.0981598	-0.0769926	-0.0733747
	-0.0943879	-0.0781911	-0.0796768
	-0.0900751	-0.0775681	-0.07981
	-0.0910842	-0.0762114	-0.0798187
	-0.0903259	-0.0690585	-0.0805034
	-0.090316	-0.0676989	-0.0775185
	-0.0836736	-0.0707628	-0.0749853
	-0.0897679	-0.077066	-0.0753043
	-0.0942419	-0.0867426	-0.0686446
	-0.0854516	-0.0805217	-0.0693692
	-0.0898976	-0.0848378	-0.075175
	-0.0922708	-0.0852851	-0.0635987
	-0.0986943	-0.0862352	-0.0418662
	-0.103944	-0.0826144	-0.0717573
	-0.0903571	-0.0884003	-0.07671
	-0.0893417	-0.0774403	-0.0780078
	-0.0890865	-0.07978	-0.0704309
	-0.0958677	-0.0819264	-0.0797089
	-0.0746329	-0.0873178	-0.0713982
	-0.0905885	-0.0799597	-0.0740443
	-0.0889038	-0.0840315	-0.0741421
	-0.0910004	-0.0825484	-0.0694666
	-0.092972	-0.0858275	-0.0789774
	-0.0961761	-0.0863761	-0.0806934
	-0.0899854	-0.08703	-0.0624254
	-0.0930252	-0.0820144	-0.0786258
	-0.091431	-0.0741178	-0.0757103
	-0.0955726	-0.0882986	-0.079094
	-0.0886771	-0.0889196	-0.0742664
	-0.092189	-0.0811843	-0.0640134
	-0.0908626	-0.0855082	-0.0793428
	-0.093853	-0.0835707	-0.077129
	-0.0931827	-0.0817722	-0.0755827
	-0.0951866	-0.0849274	-0.074016
	-0.0921342	-0.0846004	-0.0679554
	-0.0933797	-0.0749668	-0.0603782
	-0.0907852	-0.0837452	-0.0733177
	-0.0892726	-0.0743551	-0.0695754
	-0.090634	-0.0784051	-0.082572
	-0.0947882	-0.0822472	-0.0798467
	-0.0941873	-0.0839313	-0.0742012
	-0.0932537	-0.0866064	-0.0779794
	-0.103164	-0.0929679	-0.0638327
	-0.0903726	-0.0804483	-0.0756296
	-0.0997413	-0.0880949	-0.0550229
	-0.0971358	-0.0833486	-0.0731157
	-0.0904351	-0.0854416	-0.0776705
	-0.0994026	-0.0786863	-0.0742948
	-0.0938325	-0.0777328	-0.0722165
	-0.0949927	-0.086869	-0.0727049
	-0.0963377	-0.0828514	-0.0791406
	-0.0951408	-0.0671164	-0.0565463
	-0.0931873	-0.0878849	-0.0775323
	-0.0931914	-0.0849399	-0.0724822
	-0.0951939	-0.0830403	-0.0792892
	-0.0960348	-0.0784294	-0.0744368
	-0.0954588	-0.0874562	-0.0724838
	-0.0959658	-0.0836785	-0.0664592
	-0.0914219	-0.0829333	-0.076692
	-0.094214	-0.0815749	-0.0720244
	-0.0966908	-0.0869821	-0.0721224
	-0.0953342	-0.0822312	-0.0705511
	-0.0944855	-0.086043	-0.0743931
	-0.0853911	-0.0913589	-0.0744587
	-0.0834339	-0.0865421	-0.0776577
	-0.0897728	-0.07392	-0.0733986
	-0.0927107	-0.0829887	-0.0768481
	-0.092524	-0.0881786	-0.0735766
	-0.0910226	-0.0884779	-0.0723757
	-0.0918495	-0.089075	-0.0766045
	-0.0952615	-0.0822148	-0.0769775
	-0.0950569	-0.0876087	-0.0757379
	-0.0912525	-0.0856043	-0.0720691
	-0.0874103	-0.0850211	-0.0750577
	-0.080946	-0.0818565	-0.0732281
	-0.096394	-0.0858917	-0.0766046
	-0.0982496	-0.0856334	-0.074278
	-0.0950275	-0.0882205	-0.0733705
	-0.0934306	-0.0859155	-0.0681431
	-0.0952509	-0.0908774	-0.0669975
	-0.0932228	-0.0854639	-0.0771958
	-0.102083	-0.0764994	-0.0649334
	-0.0981636	-0.0864296	-0.0731199
	-0.0962265	-0.0822622	-0.0517557
	-0.0958081	-0.0883395	-0.0713604
	-0.0952411	-0.0858832	-0.0541529
	-0.0905072	-0.0871018	-0.0715743
	-0.0943246	-0.0879822	-0.0663194
	-0.091302	-0.0829424	-0.0522999
	-0.0889354	-0.0797502	-0.0696946
	-0.093972	-0.0812235	-0.075559
	-0.0980952	-0.085729	-0.0546213
	-0.100605	-0.083615	-0.0707445
	-0.0960175	-0.0854639	-0.0688187
	-0.0962049	-0.0903092	-0.0723006
	-0.0957954	-0.0860593	-0.0670424
	-0.0936806	-0.0762338	-0.0753623
	-0.0973604	-0.0866589	-0.0693649
	-0.0917124	-0.0760466	-0.0733904
	-0.094832	-0.0876655	-0.0587593
	-0.0987105	-0.086497	-0.072573
	-0.0957702	-0.0790439	-0.0725617
	-0.0925912	-0.0869501	-0.0723854
	-0.0961468	-0.0858231	-0.0617918
	-0.091236	-0.0875816	-0.0595567
	-0.0962095	-0.0830345	-0.0691083
	-0.0936843	-0.0878543	-0.0632077
	-0.0923299	-0.0832317	-0.0612692
	-0.0918994	-0.0772575	-0.067663
	-0.0984073	-0.0869385	-0.0800529
	-0.0917875	-0.0820194	-0.0637493
	-0.0883487	-0.0804115	-0.0670052
	-0.096459	-0.0881765	-0.0589093
	-0.0863053	-0.0849462	-0.059799
	-0.0918827	-0.0872697	-0.0507111
	-0.0943864	-0.0869427	-0.0563131
	-0.0950611	-0.0870734	-0.067487
	-0.0927208	-0.0718177	-0.0679978
	-0.100495	-0.0780609	-0.0626701
	-0.0963163	-0.0844506	-0.0618905
	-0.0932492	-0.0874345	-0.069101
	-0.0978095	-0.0879989	-0.0742565
	-0.104573	-0.0827293	-0.0715306
	-0.0950465	-0.0892928	-0.0677429
	-0.0935122	-0.109842	-0.0688235
	-0.0887262	-0.085881	-0.0700584
	-0.0930608	-0.0863012	-0.0744529
	-0.0870943	-0.0729273	-0.0591109
	-0.0953285	-0.0879337	-0.0645762
	-0.0882732	-0.0859524	-0.0725319
	-0.0960648	-0.0865362	-0.0648148
	-0.0943003	-0.0841527	-0.0706608
	-0.0974779	-0.0854721	-0.0620624
	-0.0940766	-0.0868971	-0.0630525
	-0.0948634	-0.108437	-0.068732
	-0.0939824	-0.0827099	-0.0729183
	-0.0977331	-0.0863305	-0.0739703
	-0.0960605	-0.0867309	-0.0672701
	-0.0934519	-0.0863004	-0.0692404
	-0.0918964	-0.0856319	-0.075019
	-0.0900148	-0.0801138	-0.0730392
	-0.0930228	-0.0861965	-0.0720655
	-0.0933114	-0.0852427	-0.0626118
	-0.09502	-0.0726096	-0.0722255
	-0.0945552	-0.0833006	-0.0646502
	-0.0928972	-0.0818677	-0.0688619
	-0.098252	-0.0838887	-0.0714777
	-0.0862809	-0.0861337	-0.0717897
	-0.0960443	-0.0871015	-0.0732985
	-0.0934503	-0.0873542	-0.068598
	-0.0961708	-0.0863782	-0.071758
	-0.096166	-0.0774779	-0.0716653
	-0.0919457	-0.0861439	-0.0728578
	-0.0919665	-0.0883305	-0.0743513
	-0.0961372	-0.086466	-0.0754016
	-0.0964031	-0.0723166	-0.0710412
	-0.0901679	-0.086439	-0.0759201
	-0.0917724	-0.0805879	-0.0765449
	-0.0907965	-0.101917	-0.070608
	-0.098616	-0.0880428	-0.0761207
	-0.0929945	-0.091064	-0.0698561
	-0.0944022	-0.0862294	-0.0725547
	-0.0961259	-0.0828137	-0.0686274
	-0.0945123	-0.0885112	-0.0725615
	-0.0851798	-0.0871263	-0.0685705
	-0.0945488	-0.0865535	-0.0751047
	-0.0944631	-0.085902	-0.0613437
	-0.0918202	-0.0809979	-0.0628858
	-0.0912934	-0.0878225	-0.0748072
	-0.090209	-0.0869904	-0.0662584
	-0.0966278	-0.0874881	-0.0743806
	-0.097614	-0.0846584	-0.0769502
	-0.0939071	-0.0828483	-0.0761082
	-0.0941274	-0.0841083	-0.0631296
	-0.0916715	-0.0848477	-0.0735478
	-0.0932796	-0.0880873	-0.0740765
	-0.1004	-0.0834083	-0.0626902
	-0.0997721	-0.0795739	-0.0738848
	-0.0983361	-0.0801537	-0.0736701
	-0.0979734	-0.078409	-0.0707706
	-0.089291	-0.0820343	-0.0739004
	-0.101057	-0.0887116	-0.0740415
	-0.093451	-0.0850664	-0.0809899
	-0.0941877	-0.0859009	-0.0687856
	-0.0967926	-0.0865671	-0.0762125
	-0.0918135	-0.0873289	-0.0750832
	-0.0959527	-0.0849895	-0.0759018
	-0.0962741	-0.0814815	-0.0647709
	-0.0987212	-0.0818223	-0.0759298
	-0.0926822	-0.0861264	-0.0753488
	-0.0968596	-0.0859351	-0.0750684
	-0.095593	-0.0834034	-0.0710646
	-0.0887073	-0.0803476	-0.0584973
	-0.0947898	-0.0689918	-0.0510003
	-0.0988604	-0.078769	-0.0668744
	-0.0937807	-0.0871921	-0.0723941
	-0.0890378	-0.0671169	-0.076409
	-0.084717	-0.07808	-0.0736965
	-0.0907167	-0.0810416	-0.0769463
	-0.094743	-0.0863752	-0.0742578
	-0.0922902	-0.0829305	-0.0649313
	-0.0941101	-0.0725237	-0.0767614
	-0.095092	-0.0856532	-0.0730811
	-0.0939479	-0.0848644	-0.0757406
	-0.0928932	-0.0800869	-0.0603857
	-0.0960749	-0.0842303	-0.0729097
	-0.0932895	-0.0841285	-0.0735087
	-0.0906361	-0.0851894	-0.0761931
	-0.0882734	-0.0828777	-0.0663079
	-0.0914036	-0.0840827	-0.0728088
	-0.0923652	-0.070422	-0.0737082
	-0.0958043	-0.0853217	-0.0753094
	-0.0967359	-0.0833531	-0.0757801
	-0.0926077	-0.08765	-0.0729852
	-0.082413	-0.0870304	-0.064954
	-0.0848534	-0.0803328	-0.0727244
	-0.0921861	-0.0697606	-0.057138
	-0.0980756	-0.0829721	-0.0721487
	-0.0911577	-0.0896272	-0.0759719
	-0.0874373	-0.0760116	-0.0758199
	-0.0918863	-0.0850444	-0.0749672
	-0.0953469	-0.0785328	-0.0762812
	-0.0938411	-0.0865396	-0.0757701
	-0.0977789	-0.0843399	-0.0752799
	-0.0919708	-0.0885922	-0.0763278
	-0.0923627	-0.08723	-0.0753352
	-0.0896287	-0.0865713	-0.069217
	-0.094162	-0.0833354	-0.0686494
	-0.0973362	-0.0803234	-0.0804516
	-0.0948627	-0.087548	-0.0601215
	-0.0978378	-0.0738147	-0.0763893
	-0.0914684	-0.0860691	-0.0756666
	-0.0954725	-0.0868984	-0.0545759
	-0.0959498	-0.0846905	-0.0722883
	-0.0927547	-0.0863152	-0.0771992
	-0.084004	-0.0858969	-0.0766378
	-0.0906131	-0.0854863	-0.0753733
	-0.0850244	-0.0870241	-0.0763336
	-0.0946592	-0.0790956	-0.0741753
	-0.095727	-0.0855973	-0.0694735
	-0.0926918	-0.0861176	-0.057878
	-0.0976193	-0.083758	-0.0605536
	-0.0930866	-0.0811596	-0.0774186
	-0.0953262	-0.0850406	-0.0773042
	-0.0962425	-0.0813565	-0.0735379
	-0.0897798	-0.0901055	-0.0653696
	-0.0750041	-0.0869251	-0.0688048
	-0.0966832	-0.0838256	-0.0754707
	-0.0930645	-0.0830919	-0.0769539
	-0.0954948	-0.0831627	-0.0802529
	-0.0938339	-0.08444	-0.0732736
	-0.0952545	-0.0855455	-0.0696524
	-0.0913498	-0.0870978	-0.0768708
	-0.0939201	-0.0827809	-0.071352
	-0.096065	-0.0827265	-0.059711
	-0.0877652	-0.0875872	-0.0756499
	-0.09072	-0.0720627	-0.0760256
	-0.0926588	-0.0857388	-0.0761984
	-0.091409	-0.0774927	-0.0731873
	-0.097281	-0.0859306	-0.0755822
	-0.0783652	-0.0845547	-0.0615191
	-0.0924267	-0.0871071	-0.0733314
	-0.0935108	-0.0654584	-0.0722327
	-0.0954087	-0.0814707	-0.0777692
	-0.0915049	-0.0696097	-0.0710436
	-0.0844207	-0.0696662	-0.0757753
	-0.0920851	-0.0420338	-0.0769233
	-0.081969	-0.0756343	-0.0760027
	-0.0910951	-0.0717279	-0.0765778
	-0.0968404	-0.0799229	-0.0611652
	-0.095802	-0.0835594	-0.0762157
	-0.0851091	-0.0766812	-0.0776784
	-0.0946657	-0.0763672	-0.0762842
	-0.0927843	-0.0777507	-0.0704611
	-0.0894312	-0.0633887	-0.0745826
	-0.0933745	-0.0822551	-0.0754836
	-0.0956259	-0.0793376	-0.0658431
	-0.0968588	-0.0739157	-0.0659384
	-0.0844586	-0.0767964	-0.0758454
	-0.0969397	-0.0803176	-0.0792305
	-0.0866484	-0.067792	-0.076615
	-0.0967784	-0.0667918	-0.0765662
	-0.095151	-0.0693067	-0.0666542
	-0.096808	-0.0814131	-0.0753388
	-0.0836524	-0.0812516	-0.0700814
	-0.0751197	-0.0806748	-0.0740247
	-0.0968639	-0.0815524	-0.0745477
	-0.0988012	-0.0733429	-0.0647865
	-0.0843456	-0.0814131	-0.0765057
	-0.0838915	-0.0811148	-0.0748749
	-0.0929068	-0.0736394	-0.0750266
	-0.0925623	-0.0745307	-0.079419
	-0.0961805	-0.0798249	-0.079086
	-0.0874542	-0.080649	-0.070029
	-0.0947098	-0.0813172	-0.056661
	-0.0853747	-0.0788685	-0.0743813
	-0.0913054	-0.0791785	-0.0670274
	-0.0836739	-0.0799527	-0.0704434
	-0.0889459	-0.0818745	-0.0746504
	-0.0954796	-0.0838896	-0.0742398
	-0.0915486	-0.0839239	-0.0663835
	-0.0964499	-0.0828778	-0.0696642
	-0.0959021	-0.0865934	-0.0760603
	-0.0832746	-0.0835269	-0.0538197
	-0.0862057	-0.0867238	-0.0680322
	-0.0920475	-0.0743258	-0.0723285
	-0.0882766	-0.082424	-0.0696409
	-0.0936045	-0.0825591	-0.0754088
	-0.0918538	-0.0818916	-0.0755997
	-0.0876517	-0.0850127	-0.0607716
	-0.0908874	-0.0824751	-0.0734561
	-0.0904514	-0.0806179	-0.0767739
	-0.0832638	-0.0790864	-0.0731261
	-0.0899191	-0.0802557	-0.0710981
	-0.0859936	-0.0842702	-0.0726766
	-0.0880777	-0.0827932	-0.0749427
	-0.0870358	-0.0850274	-0.0751624
	-0.0869359	-0.0742037	-0.0639995
	-0.0908695	-0.0836923	-0.0706249
	-0.0912445	-0.0839151	-0.0749384
	-0.0828105	-0.0837493	-0.0749105
	-0.08904	-0.084425	-0.0719972
	-0.0887867	-0.0818906	-0.0763942
	-0.0782358	-0.0842129	-0.0754807
	-0.0889526	-0.0830539	-0.0741058
	-0.0918603	-0.0827243	-0.0615375
	-0.088601	-0.0771864	-0.0774727
	-0.0800971	-0.0780643	-0.0726532
	-0.080588	-0.0831763	-0.0721826
	-0.0873197	-0.0838428	-0.0591017
	-0.078954	-0.0784966	-0.0753366
	-0.0869523	-0.074315	-0.0675171
	-0.0856861	-0.0847996	-0.0770544
	-0.0713056	-0.0867187	-0.0760356
	-0.086498	-0.085769	-0.0657889
	-0.0893515	-0.0844242	-0.0699451
	-0.0863016	-0.0846689	-0.074554
	-0.0920416	-0.0842427	-0.0672635
	-0.0855584	-0.0848021	-0.0642624
	-0.0747274	-0.0789706	-0.0759095
	-0.0822041	-0.084164	-0.0727132
	-0.0864528	-0.0819969	-0.0731084
	-0.0732544	-0.0732838	-0.0758931
	-0.0843514	-0.0802972	-0.0735512
	-0.0865667	-0.0874698	-0.0586924
	-0.0878488	-0.0844708	-0.0714612
	-0.098357	-0.0841359	-0.064337
	-0.0877236	-0.0863956	-0.0761212
	-0.0741132	-0.0790573	-0.07285
	-0.0849836	-0.0860195	-0.0703114
	-0.0915136	-0.0862986	-0.0722811
	-0.0913186	-0.0843859	-0.0711893
	-0.0839179	-0.074194	-0.0725445
	-0.0871063	-0.083902	-0.0723691
	-0.0959092	-0.0852433	-0.0675761
	-0.0898818	-0.0855281	-0.0740759
	-0.0820847	-0.0822585	-0.073194
	-0.0892697	-0.0857221	-0.0724789
	-0.0807234	-0.0873158	-0.061707
	-0.0877747	-0.0785622	-0.0762892
	-0.0755067	-0.0860275	-0.0707659
	-0.0903231	-0.0876768	-0.0702949
	-0.088477	-0.0834454	-0.0672068
	-0.085818	-0.0853943	-0.0864625
	-0.0792034	-0.0838351	-0.0702943
	-0.0867831	-0.0821727	-0.0732812
	-0.0818201	-0.0866118	-0.0709442
	-0.071284	-0.0863915	-0.0630252
	-0.0843842	-0.0880939	-0.0670644
	-0.068723	-0.0862604	-0.0716779
	-0.094212	-0.0851448	-0.0670225
	-0.0987038	-0.0844982	-0.0718789
	-0.0907636	-0.0848729	-0.0739756
	-0.0980525	-0.0872938	-0.0729087
	-0.0955907	-0.085848	-0.0619902
	-0.0873689	-0.0805375	-0.0707393
	-0.0935985	-0.0731785	-0.0708375
	-0.0752229	-0.0831451	-0.0673133
	-0.0874962	-0.0707701	-0.0690284
	-0.0828327	-0.0879369	-0.0651742
	-0.0845101	-0.085623	-0.0582054
	-0.09218	-0.0838915	-0.0604522
	-0.0864374	-0.092551	-0.0651158
	-0.0818651	-0.0844055	-0.0660552
	-0.0965752	-0.086778	-0.0708865
	-0.0909042	-0.0770232	-0.0891575
	-0.078974	-0.0872603	-0.0607473
	-0.090103	-0.0847833	-0.0642683
	-0.0950728	-0.0779253	-0.0661155
	-0.0720365	-0.0865476	-0.0659338
	-0.0900214	-0.0857099	-0.0678032
	-0.0870381	-0.0856648	-0.070093
	-0.0873563	-0.0843676	-0.0562968
	-0.088895	-0.0834393	-0.0642094
	-0.0855844	-0.085444	-0.0610707
	-0.0905693	-0.0879867	-0.0731294
	-0.0887059	-0.0833228	-0.0710793
	-0.0808905	-0.0851786	-0.0713169
	-0.0896181	-0.0859823	-0.0699216
	-0.0855733	-0.0827345	-0.0720957
	-0.0904911	-0.0853423	-0.0753429
	-0.0957372	-0.0861371	-0.063611
	-0.0877583	-0.0851202	-0.0661201
	-0.0873924	-0.0853139	-0.0641122
	-0.0922662	-0.0864618	-0.0648959
	-0.0870571	-0.0791903	-0.067533
	-0.0862217	-0.0851337	-0.0676465
	-0.084551	-0.0657268	-0.0605832
	-0.0923494	-0.0873101	-0.0707837
	-0.0923077	-0.08532	-0.0682629
	-0.0856563	-0.0839241	-0.0769355
	-0.0889866	-0.0874992	-0.0785609
	-0.0672158	-0.0830119	-0.0704492
	-0.0881017	-0.0829537	-0.0647501
	-0.0845578	-0.0843018	-0.0719143
	-0.0921768	-0.0858083	-0.0782835
	-0.0882305	-0.0859106	-0.0778975
	-0.0871685	-0.0874211	-0.0762364
	-0.0977237	-0.0869952	-0.0739371
	-0.0955265	-0.0845186	-0.0745087
	-0.0871441	-0.0844547	-0.0751878
	-0.0761288	-0.0842933	-0.0690741
	-0.0914141	-0.0840219	-0.0714661
	-0.0930176	-0.08721	-0.0742911
	-0.0906462	-0.0764434	-0.0757552
	-0.0833671	-0.0870203	-0.0789213
	-0.0941199	-0.0812568	-0.0811177
	-0.0863046	-0.0839495	-0.0756537
	-0.0730819	-0.0842616	-0.0780162
	-0.0933187	-0.0842789	-0.0711815
	-0.0878679	-0.0869993	-0.0799626
	-0.0897098	-0.0865382	-0.0795436
	-0.0804306	-0.0831501	-0.0776895
	-0.086863	-0.0819176	-0.0746628
	-0.0918704	-0.0820728	-0.0745398
	-0.0954195	-0.086584	-0.0678388
	-0.0958475	-0.087586	-0.079546
	-0.089238	-0.0784515	-0.0797626
	-0.0888058	-0.0846433	-0.0763392
	-0.0899872	-0.0847466	-0.0598696
	-0.0832472	-0.0873294	-0.0793759
	-0.0888622	-0.088062	-0.0796673
	-0.0888285	-0.0811416	-0.0769882
	-0.0907296	-0.0828108	-0.0657013
	-0.0836246	-0.0869522	-0.080064
	-0.0959436	-0.0811433	-0.0725873
	-0.0852223	-0.0912066	-0.0782384
	-0.0875607	-0.0744863	-0.0801058
	-0.0717419	-0.071084	-0.0780865
	-0.085891	-0.0875668	-0.0674256
	-0.0929346	-0.0882461	-0.080127
	-0.0876623	-0.087028	-0.072089
	-0.0873963	-0.0828716	-0.0757633
	-0.0851406	-0.0832824	-0.0760366
	-0.0868538	-0.0833064	-0.0802773
	-0.0943458	-0.0885867	-0.0785748
	-0.0932473	-0.0880318	-0.0759411
	-0.0925013	-0.0805676	-0.077303
	-0.0819062	-0.0887429	-0.066856
	-0.0922024	-0.0873424	-0.0740581
	-0.0904022	-0.0846557	-0.0793963
	-0.0897205	-0.0850852	-0.0811518
	-0.0847281	-0.071875	-0.0738609
	-0.0987723	-0.0864257	-0.0781119
	-0.0869463	-0.0845105	-0.0633755
	-0.0872629	-0.0875204	-0.0779902
	-0.086403	-0.0906079	-0.0633595
[truncated: 6,204 more rows]

## Sheet: Fig. 1c
	Angular Intensity correlations (horizontally: angle dphi in rad, vertically: distance to edge of colony d in mum)
	dt = 0 min
				0	0.0198835	0.039767	0.0596505	0.079534	0.0994175	0.119301	0.139184	0.159068	0.178951	0.198835	0.218718	0.238602	0.258485	0.278369	0.298252	0.318136	0.338019	0.357903	0.377786	0.39767	0.417553	0.437437	0.45732	0.477204	0.497087	0.516971	0.536854	0.556738	0.576621	0.596505	0.616388	0.636272	0.656155	0.676039	0.695922	0.715806	0.735689	0.755573	0.775456	0.79534	0.815223	0.835107	0.85499	0.874874	0.894757
		8.5917		0.0024488	NaN	NaN	NaN	NaN	NaN	NaN	NaN	NaN	NaN	NaN	NaN	NaN	NaN	NaN	NaN	NaN	NaN	NaN	NaN	NaN	NaN	NaN	NaN	NaN	NaN	NaN	NaN	NaN	NaN	NaN	NaN	NaN	NaN	NaN	NaN	NaN	NaN	NaN	NaN	NaN	NaN	NaN	NaN	NaN	NaN
		8.51141		0.00362237	NaN	NaN	NaN	NaN	NaN	NaN	NaN	NaN	NaN	NaN	NaN	NaN	NaN	NaN	NaN	NaN	NaN	NaN	NaN	0.00268182	NaN	NaN	NaN	NaN	NaN	NaN	0.000909486	NaN	NaN	NaN	NaN	NaN	-0.00130549	NaN	NaN	-0.000895351	NaN	NaN	NaN	NaN	0.00382412	0.00204299	NaN	NaN	-0.0007529
		8.43111		0.0132075	NaN	NaN	NaN	NaN	NaN	NaN	NaN	NaN	0.0199057	NaN	NaN	NaN	NaN	NaN	0.0255422	0.0193777	0.00132441	0.0101062	0.00238262	NaN	0.00528664	0.00690956	NaN	0.0145406	0.0131591	0.00163544	NaN	NaN	NaN	0.00691179	0.00129938	NaN	NaN	0.0184273	-0.0100358	NaN	NaN	0.0102169	NaN	-0.00420027	0.0276536	0.00182406	0.00974482	-0.000159721	0.0135518
		8.35081		0.0177911	NaN	NaN	NaN	-0.00128849	NaN	NaN	NaN	NaN	0.00593344	0.00709142	NaN	NaN	0.0096127	0.0294421	0.0152237	0.0360203	NaN	-0.001643	0.00989546	-0.00345017	0.00846951	0.00702402	NaN	NaN	NaN	-0.00074498	NaN	0.0355914	0.00921174	0.016291	0.0150957	0.016508	-0.00351081	0.0118573	NaN	0.00317891	0.00781874	0.010173	0.00798561	0.00074113	NaN	NaN	0.00762795	0.0281703	0.00712893
		8.27052		0.0146837	NaN	NaN	NaN	NaN	NaN	NaN	0.00756585	0.000287799	NaN	0.0125756	0.00329535	0.0339625	0.0391501	-0.00245285	0.00816757	0.00529429	0.00337939	0.000437033	NaN	NaN	0.0208039	0.00218593	0.00594301	0.0142862	6.74167e-05	0.0281469	0.000220001	0.0107113	NaN	NaN	0.00138663	0.00290751	0.0327945	-0.000934016	0.00976178	0.0555787	-0.00076577	0.0105395	-0.00284709	0.00752559	-0.000135493	0.00699779	0.00124708	0.00389001	0.0124755
		8.19022		0.0114443	NaN	NaN	NaN	NaN	-0.000127161	0.00746696	0.00966773	-0.000822494	0.00743936	0.0163741	-0.00185568	0.000303529	0.00741472	0.00157895	NaN	NaN	-0.00143878	0.0314383	0.00567759	0.00305115	0.00504276	0.00534165	-0.00306495	NaN	0.0236725	9.24006e-05	-0.00185199	0.00427608	0.00930377	0.0118856	-0.0058153	-0.000468805	-0.00317092	0.00712246	-0.00582927	0.00530061	0.0100886	0.00594788	-0.00211632	0.0032952	0.00241247	0.000776798	0.0187795	NaN	-0.000737971
		8.10993		0.0212099	NaN	NaN	NaN	0.00682032	0.000543514	0.0193451	0.00541334	0.0211992	0.0318937	-0.00499662	0.0163911	0.0236787	NaN	0.00166074	0.000970086	0.0299981	0.0142458	0.0184082	0.00889858	NaN	0.0124024	0.0178568	0.00415118	0.0101856	0.0138885	0.0354266	0.0137868	0.00344532	0.0181943	-0.00690244	0.00317966	0.026139	0.0034748	0.0107018	0.00193618	0.00378725	0.0304038	0.00211179	0.0139798	0.00564416	0.00510972	0.00129986	0.0226592	0.0059507	0.00334398
		8.02963		0.0173586	NaN	NaN	NaN	0.000187029	0.000224402	0.00355754	0.021888	0.0141265	-0.00241024	0.00817805	NaN	NaN	0.00535117	0.0331279	-0.000695244	0.00879804	NaN	NaN	0.00130873	0.00953485	0.0154691	0.0031768	0.0217229	0.00185423	0.00346135	0.000884406	0.00731107	0.0172547	0.00170616	0.0018313	0.0123083	0.00793677	-0.00119136	0.011171	0.00263589	0.0050231	0.00737809	0.000894636	-2.80266e-05	0.00125659	0.00325323	-0.00178426	0.0118906	0.000160739	-0.00353521
		7.94933		0.016828	0.0055865	0.0097651	0.0281931	0.00178333	-0.00392895	0.0161034	0.00729357	0.021382	0.00700117	NaN	0.00179092	0.0175395	0.00449903	0.0167339	NaN	NaN	0.00600649	0.0120639	0.009137	0.0131947	-0.0022342	0.00886232	0.0133365	0.00709739	0.0124834	0.00767201	-0.00170022	0.0114639	0.000872013	0.0140184	0.00299935	0.0114353	-0.000275937	-0.00382288	-0.00222874	0.0318991	0.00309444	0.0122349	0.00438098	0.000192941	0.0162412	-0.00289044	0.00111939	0.0195383	0.00231157
		7.86904		0.0158724	NaN	0.0019386	NaN	0.0114738	0.0109912	0.0176699	0.0133678	0.0100046	NaN	-0.000860866	0.0186146	0.00768166	0.0105774	NaN	0.00880255	0.0155402	0.00958174	0.022961	0.0057449	0.00666664	0.0287179	0.0111406	0.0135617	0.00399859	0.00371959	0.0175257	0.00676144	0.0111387	0.00840899	0.00745297	0.00689605	0.00480688	0.00788772	0.010388	0.00215863	0.00948549	0.0100874	0.0112964	0.000603901	0.00257083	0.00710998	0.0154887	0.00489544	0.00989766	-0.000748326
		7.78874		0.015001	NaN	0.0155515	0.00144398	0.00509797	0.0139225	0.00557552	0.00760429	NaN	0.00872108	0.0182722	0.00631094	0.000278756	0.01189	0.00339417	0.0116129	0.0114975	0.00377035	0.00501098	0.0243714	0.0115341	0.00861801	0.00428171	0.00191665	0.00763513	0.00756918	0.011617	0.00449832	-0.00152277	0.00577113	0.00839455	0.00966548	0.00173131	0.00427	0.00204064	0.00784983	0.00420209	0.000412068	0.00110893	0.000794708	0.00963188	0.0021454	0.00102594	-0.00579421	0.0065809	0.00354516
		7.70844		0.0202931	NaN	0.00618496	0.0125731	0.0138193	0.0192186	0.00989244	0.0126106	0.00246374	0.0211561	0.0117222	0.0115876	0.00937185	0.0107441	0.0132978	0.0295701	0.00947657	0.000950269	0.0154826	0.011309	0.00902307	0.021735	0.00378721	0.0148949	0.0176214	0.0156681	-0.00349977	0.0113516	0.00664756	0.0158539	0.00558095	0.00438428	0.00450048	0.0127606	0.0154703	0.00538665	-0.000511774	0.00859384	0.0109212	0.00627775	-0.00243431	0.00568599	0.00664817	0.0105087	-0.00212428	0.00122592
		7.62815		0.0180566	NaN	NaN	0.00305583	0.0156852	0.0306009	0.00783943	NaN	0.0192842	0.0129825	0.011414	0.00717263	0.0130909	0.0147252	0.0295995	0.00642176	0.0225543	0.0145294	0.00867093	0.0131225	0.00664468	0.0145287	0.0123452	0.00286767	0.0122704	0.0189154	0.0046703	0.009743	0.0104971	0.0139586	0.00860777	0.00936338	0.00766893	0.0110156	0.00817581	0.00988788	0.0100986	0.00707095	0.00903595	0.00905846	0.00984829	0.0102801	0.00750621	0.00838479	0.00546595	0.00891498
		7.54785		0.0165821	NaN	0.00777438	0.00947504	0.0147606	0.0120025	0.00588478	0.00914101	0.0143793	0.0108081	NaN	0.00743733	0.0136482	0.0270816	0.00575474	0.00696412	0.0148343	0.008006	-8.74506e-05	0.00847171	0.0116278	0.013568	-0.000976361	0.0115277	0.0102917	0.00457894	0.00572985	0.00643149	0.0125051	0.00887553	0.000989254	0.0107712	0.00656536	0.00622601	0.00644648	0.00439805	0.00981863	0.00179175	0.00625919	0.00358447	0.0058307	0.00545081	0.00199657	0.00663632	0.00516478	0.0067574
		7.46756		0.015509	NaN	0.0041979	0.0049112	0.0135167	0.00721175	0.00665724	0.010515	0.0110498	NaN	0.00374381	0.0128426	0.0226126	0.00406063	0.00919782	0.00979225	0.00837474	-0.00158271	0.00709959	0.0126009	0.00430657	0.0093974	0.00753642	0.00647599	0.0032133	0.00337035	0.00715037	0.00731828	0.000328367	0.0100225	0.00497627	0.000977283	0.0029516	0.00684333	0.00141877	0.001075	0.00276479	0.00766736	-0.00209183	0.00224138	0.00625171	0.00308819	-0.00271736	0.00359934	0.0066925	-0.00233719
		7.38726		0.0191601	NaN	0.00918487	0.0113091	0.0209874	0.00839726	0.000465083	0.0189659	0.0105725	0.00557875	0.0159513	0.0135578	0.00459113	0.0172234	0.0117321	0.00676184	0.00240374	0.0104526	0.00726953	0.000704313	0.00874808	0.00680709	0.000856505	0.00713798	0.00751136	1.78385e-05	0.00367684	0.00491791	0.00314447	-0.0017322	0.00513344	0.00456332	-0.000758775	0.00202711	0.0100849	-0.000415524	-0.000586105	0.00792042	0.00147176	0.00067047	0.00480936	0.0032826	0.00143091	0.00425266	0.00956893	0.00431706
		7.30696		0.0130813	NaN	0.00259336	0.00801876	0.0137479	0.00373795	0.00853279	0.00820543	NaN	0.00629127	0.00884586	0.00249899	0.00398643	0.00708625	0.0019856	-0.0012596	0.0056177	0.00520798	0.000963663	0.00584207	0.00162259	0.00214176	0.00204187	-0.000579949	0.00318772	0.00116921	0.000664606	0.000136319	0.00549355	-0.00171717	-0.00209182	0.00303099	0.0022332	-0.00379554	-0.000218709	0.00367673	-0.00572417	0.00235342	0.00326866	-1.02257e-05	0.00140609	0.00222475	0.00199545	0.000819105	0.000516282	0.00322509
		7.22667		0.0167363	0.00302326	0.00496159	0.0166895	0.00594639	0.0042866	0.0205644	0.00704797	0.00220714	0.0146036	0.00593272	0.00408061	0.014617	0.00278246	0.00314863	0.011013	0.00196739	0.00373147	0.0118356	0.00395735	0.00401914	0.00640453	0.00151431	0.00583855	0.00440807	0.00288185	0.00331998	0.00508588	0.00289206	0.00183847	0.00291303	0.00506161	0.00476362	-0.00061817	0.00400388	0.000694448	-0.000427704	0.00483832	0.00341959	-0.000169219	0.00209975	0.00195173	0.0017617	0.00356784	0.00134284	0.00239014
		7.14637		0.0173298	0.00258804	0.00538163	0.0168201	0.00694057	-0.000592065	0.0159135	0.00483591	0.00734751	0.0140516	0.00597603	0.0190704	0.00730702	0.0016183	0.0103888	0.0018186	0.00318357	0.0106948	0.001094	0.0077113	0.00463282	-0.00258757	0.00496862	0.000246093	0.00299163	0.00530429	-0.00193624	0.00179445	0.00133183	0.000872191	0.00193283	0.00425604	-0.00297123	-0.000910501	0.0016754	-8.83549e-05	0.00295937	0.00212213	-0.00191634	0.00130453	0.00215961	-0.00052468	0.00426579	0.00296295	0.00018547	0.00286992
		7.06607		0.0154365	-0.0115085	0.00586683	0.0124635	0.00965056	0.0110925	0.00937273	0.00250768	0.00990711	0.00855548	0.00440711	0.00869362	0.00389753	0.00606236	0.0041549	0.00713984	0.00614772	0.00453893	0.000895474	0.00561583	-0.000808714	0.00625294	0.000128616	0.00344272	0.00523085	-0.00222899	0.00384383	0.00295231	0.000167437	0.00620586	0.000470117	0.000391675	0.00198638	0.00115442	0.00098022	0.00131864	0.000975806	0.000594962	0.00321302	0.00074237	0.00329038	0.000580335	0.0010164	0.00319607	0.00136336	0.00313003
		6.98578		0.0161016	0.0032888	0.0277718	0.00882283	0.0142286	0.0079975	0.0123535	0.0111472	0.00995656	0.0130386	0.00583983	0.0102923	0.00480748	0.00812111	0.00701484	0.00669398	0.00542606	0.00444331	0.00526934	0.00751445	0.00321483	0.00256835	0.00431227	0.00374486	0.00211868	0.00480113	0.00124261	0.00143315	0.00183466	0.00363068	0.00349654	0.00304666	-0.000467757	0.00360926	0.00054028	0.00177207	0.00514431	0.000128072	0.00309273	0.00159921	0.00224458	0.00233073	-0.000279861	-0.000108508	0.00492992	0.00186848
		6.90548		0.0125184	0.00461112	0.00875568	0.0074775	0.00824077	0.00464098	0.00854917	0.00674198	0.00595123	0.00713137	0.00484389	0.005052	0.00323799	0.00338151	0.0036764	0.00309129	0.00317716	0.00352369	-0.000348955	0.00231283	0.00376467	-0.000136257	0.00369042	0.000374078	0.00172702	0.00375244	0.00074221	0.00233374	0.000206127	0.00179745	0.00184426	0.000600358	0.0023053	0.000901259	0.00158619	0.00133785	0.000192383	0.00169197	-0.000603096	0.00275148	0.00161719	0.00190892	0.00189433	0.00250185	5.58992e-05	0.00294725
		6.82519		0.0118736	0.0168285	0.0111344	0.00538346	0.00619195	0.00594274	0.0118152	0.0057777	0.00838241	0.00699235	0.00476503	0.00664223	0.00355935	0.0056023	0.00325664	0.00529319	0.0037946	0.00181542	0.00407627	0.00216372	0.00348364	0.00125387	-0.000174631	0.00260272	-0.00142962	0.00438839	-0.000965946	0.00205863	0.000850925	0.000163259	0.00116682	-0.00194562	0.00209127	-1.31561e-05	0.000179848	0.00111958	0.000859108	0.0015051	6.94703e-05	0.000818151	-4.37775e-05	-0.000170864	0.000732448	0.000840583	9.0229e-05	0.000568835
		6.74489		0.0190102	0.0406562	0.0216113	0.0129399	0.0202093	0.0117654	0.0157532	0.00887405	0.0130741	0.00766236	0.0114348	0.00723797	0.00954553	0.00632083	0.00544653	0.00447423	0.0031437	0.00153561	0.00284806	-0.000441038	-0.000498924	0.0013569	0.000865742	-0.000341141	-0.000210291	-0.0010577	0.000843046	-0.00245097	0.000306772	-0.0016377	0.000648214	-0.000481435	0.000422503	0.000848418	0.000471623	-0.000511799	0.00261709	-0.00178514	0.000576542	-2.85864e-05	-0.00156165	0.00127718	-0.00106815	0.000726785	-0.00180613	0.001961
		6.66459		0.0248989	0.00332991	0.0199166	0.0181185	0.00951244	0.0180059	0.013642	0.0131819	0.0201321	0.00872934	0.0194203	0.00869745	0.0142113	0.00759934	0.0111236	0.00569823	0.00469718	0.00502158	0.00612554	0.00172776	0.00295007	0.00240345	0.00307508	0.00163748	0.00204828	0.00111855	0.00197165	-0.00160023	0.000704536	0.00186346	-0.000594011	0.00225972	-0.00151847	0.000118818	0.000692541	-0.00372305	0.00135326	-0.00123128	-0.000923083	-0.00227444	-2.90044e-05	-0.00205636	-0.00019129	-0.00331347	-0.00544206	-0.00293652
		6.5843		0.030482	0.00241741	0.0276263	0.029635	0.00937037	0.0275557	0.0164228	0.0202963	0.0208422	0.0216058	0.0167218	0.0160719	0.0147315	0.0154187	0.0128738	0.00982429	0.0109509	0.00591765	0.00704408	0.00522856	0.00675437	0.000591011	0.00506318	0.00388895	0.00218967	0.00261385	0.00120672	0.00200335	0.0010486	0.00263408	0.000614184	0.00142244	-0.00029896	0.00107019	-0.000530905	-0.00154378	0.00132711	-0.00097454	-0.00321867	-0.00203785	-0.00144511	-0.00337404	-0.00156607	-0.00255997	-0.0039313	-0.00435935
		6.504		0.0428525	0.0448928	0.0347249	0.0480362	0.0147872	0.0530238	0.0277319	0.0477569	0.0143199	0.0511193	0.0154484	0.0391849	0.0135424	0.0433948	0.0127233	0.0252608	0.0147926	0.0247015	0.0126973	0.0155266	0.0100837	0.0108555	0.00766435	0.0051402	0.0054326	0.00572676	0.00108691	0.00356067	0.000483812	0.0012602	0.000828999	0.000387631	0.000928448	-0.000725307	-0.00183149	-0.000874425	-0.00068888	-0.00374085	-0.00370864	0.000911063	-0.00507876	-0.00364575	-0.00302474	-0.00254924	-0.00775751	-0.000796538
		6.4237		0.0537899	0.174658	0.0392914	0.0664694	0.0309631	0.0882866	0.035022	0.0742151	0.0213216	0.0834657	0.0266713	0.044456	0.0221832	0.0378448	0.0226351	0.026546	0.0215233	0.0206802	0.0198655	0.0163956	0.020465	0.0105721	0.013703	0.010198	0.0115671	0.00629924	0.00896664	0.0058025	0.0049597	0.00476688	0.00612933	0.00730503	0.00242419	0.00277142	0.00255672	0.00539609	0.0011267	0.000482868	-0.000321194	0.00333356	0.00119574	-0.00428948	-0.00123736	5.3339e-05	0.000965049	-0.00750199
		6.34341		0.0510216	0.0664154	0.0408191	0.0600739	0.0431839	0.0588092	0.0298905	0.0564653	0.0396393	0.0327436	0.0393649	0.0286928	0.0492732	0.0212536	0.0506932	0.0195269	0.032073	0.0196492	0.0201546	0.0203483	0.0201597	0.014984	0.0123672	0.0161034	0.0118612	0.0099701	0.00778565	0.00741337	0.00887813	0.00512702	0.00437186	0.00311413	0.00215935	0.00312624	0.00315013	0.000463389	-0.00109656	0.000241684	0.00207509	-0.00121507	-0.003425	-0.00330891	-0.00467245	-0.00190071	-0.00459831	-0.00309602
		6.26311		0.0496999	0.0562152	0.0344266	0.0561427	0.0412585	0.0409543	0.0330126	0.0353044	0.0509857	0.0222741	0.0546239	0.0194015	0.0332068	0.0296936	0.0230653	0.0310433	0.0214436	0.0276171	0.0137722	0.0192723	0.0194385	0.0114228	0.0153948	0.00804999	0.0113798	0.00721542	0.00642673	0.0078051	0.00564569	0.00652417	0.0025143	0.00464356	0.00275403	0.000955735	0.00184756	0.00101448	0.00316759	0.000827825	0.00172781	-0.0050921	0.00138712	-0.00356124	-0.00216374	-0.00314325	-0.00322634	-0.00548212
		6.18281		0.0547736	0.0128546	0.0397057	0.0694726	0.0486343	0.0260139	0.0583822	0.0191749	0.0846397	0.0331405	0.0365777	0.0405466	0.0330965	0.0487281	0.0196625	0.0374821	0.0287518	0.0240153	0.0292994	0.018071	0.0221075	0.0184865	0.016003	0.0219699	0.0107864	0.0147912	0.0135158	0.0090333	0.0137727	0.00587658	0.010714	0.00402827	0.00280285	0.00548217	0.00265034	0.00543127	0.00113944	0.0063621	-0.00217383	0.00386074	0.00334696	2.93323e-05	0.0049302	-0.00214455	0.00132687	-0.00187084
		6.10252		0.0538424	0.0695263	0.0408323	0.0657308	0.0438585	0.0394132	0.0580545	0.0238647	0.0596856	0.0325399	0.0316883	0.049823	0.0235577	0.0361651	0.0255617	0.0200435	0.0321445	0.0143454	0.0213365	0.0238033	0.0120829	0.0168386	0.0132418	0.00986951	0.0110878	0.00298257	0.00932534	0.00475789	0.00396403	0.00577629	0.00368619	0.00348293	0.00331018	-0.000933752	0.0040306	0.00138506	0.000464398	0.00100275	-0.000440616	0.000435268	-0.000809941	-0.00123439	0.000785114	-0.000926939	-0.00210002	-0.0036458
		6.02222		0.0542588	0.0675255	0.0393451	0.0605777	0.0411866	0.0429935	0.061847	0.0389466	0.0279094	0.0463621	0.0279613	0.0295644	0.0379658	0.0213768	0.033251	0.0151164	0.0236918	0.0212746	0.0146391	0.0190291	0.0146782	0.0113224	0.00979152	0.0129424	0.010148	0.0109175	0.0050737	0.00725162	0.00790612	0.00289483	0.00224658	0.00364435	-0.00104463	0.002283	0.00304207	-0.00327715	0.0049089	-0.00570202	-0.00085476	0.000395396	-0.00477091	0.00182988	-0.00724227	-0.00184614	-0.00644287	-0.00397096
		5.94193		0.051652	0.0874338	0.0482727	0.0454098	0.0554798	0.041759	0.0560732	0.043888	0.0333055	0.0526945	0.0317803	0.0343565	0.0405825	0.0291657	0.0278868	0.0332114	0.0234335	0.0270293	0.0225007	0.021352	0.0197809	0.0203839	0.0138959	0.0150061	0.0123488	0.00949524	0.0108663	0.0108508	0.00610509	0.00675381	0.00464426	0.00303723	0.0040483	0.00266584	0.00193825	0.00613457	0.00218458	0.00231277	0.00380812	-0.000803547	0.00250972	0.00428126	-0.00298076	0.00569454	-8.42478e-05	-0.000123284
		5.86163		0.0359591	0.0328277	0.0276353	0.0252339	0.0314577	0.0244092	0.0239125	0.0323108	0.0197544	0.0231216	0.0227506	0.0160189	0.0191083	0.0161234	0.0130985	0.0151018	0.0108407	0.0101933	0.0110899	0.00568958	0.00891082	0.00599874	0.00701016	0.00401642	0.00621745	0.000925515	0.00579266	0.00287559	0.00558652	0.00262859	0.00244194	0.00229647	0.00173069	0.0017792	0.00188333	0.00117373	0.00221504	0.00123044	0.000959402	0.00219333	0.00236162	-0.000381333	0.00474549	-7.84305e-07	0.00109944	0.00456868
		5.78133		0.0371858	0.0500534	0.030787	0.0307214	0.0329039	0.0226158	0.0291094	0.031391	0.021676	0.0235649	0.0251046	0.0198484	0.0213564	0.0204896	0.0154644	0.0182094	0.016996	0.0122984	0.0132997	0.00984806	0.0103402	0.00754097	0.00982508	0.00732039	0.00492287	0.00706925	0.00533863	0.00494554	0.00532655	0.00360543	0.00267318	0.00396555	0.00358732	0.00347419	0.0027724	0.00463809	-0.000571927	0.00648094	0.000807121	0.00417878	0.00323373	0.00110224	0.00789349	0.000967397	0.0056049	0.000592697
		5.70104		0.0301115	0.0393674	0.0262741	0.0213351	0.0274304	0.0216053	0.0210206	0.021795	0.016573	0.0180777	0.0152418	0.0166541	0.013192	0.0127258	0.0146381	0.00785108	0.00842606	0.0100417	0.00638509	0.00649219	0.00504911	0.00504422	0.00187469	0.0045265	0.00565301	0.00281979	0.00292371	0.00471847	0.00271145	0.00146422	0.00493127	0.00191347	0.00152619	0.00356485	0.00107205	0.00264301	0.00266677	0.00301808	0.00354248	2.42075e-05	0.00165991	0.00441675	-0.000374146	0.00182014	0.00046979	-0.000864704
		5.62074		0.0242783	0.0288073	0.0202616	0.018573	0.0199092	0.0163412	0.0160826	0.0169303	0.0127271	0.0147109	0.0141425	0.0130403	0.0111322	0.0101306	0.00984229	0.0106644	0.00404042	0.00874586	0.0080582	0.00652394	0.00272507	0.00793246	0.00388118	0.00415661	0.00194075	0.00296246	0.00295854	0.00108162	0.000325495	0.00335739	0.00170871	0.000910418	0.00155485	0.00276661	0.00153616	0.00210307	0.00143462	0.00177861	0.00125862	0.000829257	-0.00155541	0.00215941	0.000295478	0.000164843	-0.000361094	0.000202681
		5.54044		0.0256769	0.0164256	0.0217358	0.0186548	0.0202965	0.0171677	0.0162675	0.0167264	0.0123126	0.0112941	0.0122864	0.0112119	0.010557	0.0066371	0.00793658	0.00830246	0.00722258	0.00628335	0.00497071	0.00608257	0.00602666	0.00244207	0.00577345	0.00578208	0.004954	0.00256236	0.00376999	0.00287353	0.0034303	0.00323792	0.00163057	0.00290957	0.00371869	0.00173536	0.00276289	0.0029338	0.00400341	-0.000137963	0.000545064	0.00170427	0.000298635	-0.000250826	0.000490379	-0.000165868	-0.00127417	-0.00174449
		5.46015		0.025118	0.0320366	0.0212131	0.0189017	0.019515	0.017085	0.0156004	0.0159459	0.0146887	0.0114679	0.0115134	0.0103869	0.00903821	0.00967438	0.00649175	0.00779352	0.00700905	0.00569106	0.00423724	0.00181181	0.00626668	0.00480734	0.0018476	-0.000971981	0.00149322	0.00195175	-0.000377545	-0.00161289	-0.000839522	0.0015871	-0.000615182	-0.00274602	-0.00130093	0.000484852	-0.000169983	-0.00150169	-0.000421252	-0.000469099	-0.00136341	-0.00159836	-0.00157457	-0.00239308	-0.00276522	-0.00547763	-0.00530186	-0.00567565
		5.37985		0.0235474	0.0251519	0.0183394	0.016705	0.0146582	0.0150134	0.0129484	0.0123646	0.0112308	0.00881186	0.00895579	0.00675541	0.00673638	0.00611058	0.00470143	0.00495749	0.00186594	0.00462074	0.00346241	0.00416428	0.0029326	0.00047969	0.00252284	0.00232039	0.00161701	-0.000731725	-0.000992346	0.00111209	0.000482183	0.000349895	-0.00194263	0.000492111	0.00132637	0.00205616	0.00115387	-0.00015049	0.00233781	0.00128146	-0.00038224	-0.000660832	0.000528653	0.000316794	-0.00199745	-0.00266004	-0.00286054	-0.00206796
		5.29956		0.0224672	0.0237627	0.0166645	0.0145479	0.0141512	0.0130919	0.0119595	0.00998251	0.00994105	0.0067383	0.00597449	0.00571854	0.0049172	0.00468525	0.00449425	0.00203121	0.00282761	0.00203918	0.00131626	0.00180403	0.00114183	0.000220742	-0.000494186	-0.00235625	-1.74949e-05	0.00074017	9.54953e-05	-0.00128747	-0.00229294	-0.000236856	-2.78155e-06	-7.2159e-05	-0.001134	-0.000123615	-0.000721996	0.000197158	-0.00156004	-0.000482173	-0.000692998	0.000616996	-9.5819e-05	-0.000667967	-0.000800854	-0.00202742	-0.00208988	-0.0020861
		5.21926		0.0203148	0.0226714	0.0136826	0.0120513	0.0121204	0.0127091	0.00976162	0.00746824	0.0077465	0.00628312	0.00453594	0.00485979	0.00407599	0.00277204	0.00319812	0.00303663	0.00316184	0.00307097	0.00243458	0.00222156	0.000513432	0.00170472	0.00119852	0.00177752	0.000139523	-0.000410068	7.32899e-05	0.000937632	-0.000993612	-0.00101196	-0.000319257	-0.000410464	0.000602568	0.00020923	0.000190287	-0.00131607	-0.0018278	-0.000979672	-0.000202786	-0.00105431	-0.00185903	-0.00247346	-0.00356312	-0.00291063	-0.0032143	-0.00430607
		5.13896		0.0196238	0.0186093	0.0139448	0.0123054	0.0111226	0.0110509	0.00919319	0.00714909	0.0062899	0.0049509	0.00468277	0.00344931	0.00412096	0.00376529	0.0036923	0.00195469	0.003084	0.00348179	0.00202752	0.00175116	0.00222792	0.00171383	-0.000238159	0.000610557	0.000178389	-0.000454349	0.000389589	-0.00194265	-0.000952009	-0.000550348	-0.000555113	-0.00107088	-0.00192242	-0.00277868	-0.00201966	-0.000254273	-0.00116786	-0.00104076	-0.000649346	-0.00112027	-0.0012904	-0.0013504	-0.00214868	-0.000822927	-0.00228195	-0.00369368
		5.05867		0.0156191	0.0174784	0.0117799	0.0103836	0.00954821	0.0091934	0.00771834	0.00587086	0.00568398	0.00545922	0.00517101	0.00342376	0.00304509	0.00258175	0.00219242	0.00154844	0.000722447	-0.000969881	-0.000356007	0.000574213	0.00063597	0.000207791	0.000278417	-0.000355801	-0.0006323	-0.000566496	-0.00188737	-0.000607111	-0.000342322	-0.000611866	-0.000740086	-0.000324465	-0.000790878	-0.000498825	4.19464e-05	-0.000236761	0.000475793	-0.000646158	-0.00113317	-0.00179121	-0.000539667	-0.00185017	-0.00219249	-0.00251784	-0.00294802	-0.00294847
		4.97837		0.015824	0.00738935	0.0122152	0.00901181	0.00936879	0.00785365	0.00746403	0.00524115	0.0039628	0.00448737	0.00364379	0.00177346	0.00273902	0.00312077	0.00363825	0.00176726	0.00215765	0.00212204	0.00151704	0.00125714	0.000822121	0.00138705	0.00026279	-0.000568541	-0.000442206	-0.000316379	-0.000290147	-0.00114737	-0.00106931	-0.00107724	-0.000535702	-0.000748995	0.00126079	-0.000439762	-0.000381142	-0.000526502	-0.00147805	-0.00101686	-0.0013106	-0.000908011	-0.00135021	-0.00155774	-0.00242538	-0.00306103	-0.00254346	-0.00218272
		4.89807		0.0195989	0.0253162	0.015681	0.0132523	0.0135752	0.00827011	0.00781564	0.00660602	0.00458218	0.00426225	0.00378945	0.00329997	0.00235362	0.00193107	0.00133275	0.000941744	0.00189876	0.000507857	0.000105995	0.000369562	0.00072185	-0.00048185	-0.001031	-5.46908e-05	-0.000591908	-0.00145882	-0.000844349	-0.00126517	-0.000371838	0.000374094	-1.3783e-05	0.000323547	0.000444106	-0.000464247	-0.000524578	-0.000796673	-0.00141869	-0.00267799	-0.00302735	-0.00225687	-0.00383435	-0.00362395	-0.00330645	-0.00381099	-0.00315655	-0.00414141
		4.81778		0.0175386	0.00992508	0.0134593	0.0111176	0.00707313	0.00853425	0.00808427	0.00467667	0.00323625	0.0032732	0.0026341	0.00183773	0.000973284	0.00145474	0.000463087	0.00112055	0.000497371	-0.0012187	8.39415e-05	-0.000462149	-0.00137602	-0.000161652	-0.00259056	-0.0013164	-0.000318184	-0.00176402	-0.00136411	-0.00116087	-0.001021	-0.00128583	-0.0015902	-0.00111654	-0.000661115	-0.00107667	-0.00032418	-0.000436638	-0.00089001	-0.00107668	-0.00115324	-0.000853887	-0.000489979	-0.00223846	-0.00127276	-0.00111457	-0.00132904	-0.00222876
		4.73748		0.0184825	0.010962	0.015121	0.0124821	0.00657015	0.00996786	0.00816886	0.00399993	0.00576405	0.00422045	0.00241119	0.00209449	0.00187773	0.000141487	0.000345302	-0.00025319	-0.00154303	-0.000882468	-0.00131089	-0.0015524	-0.00192287	-0.00192223	-0.00125581	-0.00165428	-0.00152012	-0.00134147	-0.00214786	-0.00117165	-0.00099267	-0.00095046	-0.000858276	-0.00103114	-0.000442585	-0.00115736	-0.000676841	-0.0002599	-0.00127132	-0.0003235	-0.000763569	-0.000787722	-0.000835011	-0.000981139	-0.00148001	-0.000441144	-0.000415754	-0.00183321
		4.65719		0.0276605	0.0311109	0.0236385	0.0288856	0.0187206	0.0180449	0.0175848	0.0125682	0.0136333	0.0074878	0.00562407	0.00557449	0.00299303	0.00364593	0.00180065	0.000663945	0.00101846	-0.00118663	-0.00078845	-0.000660126	-0.00239516	-0.00207003	-0.00179669	-0.00212024	-0.000642113	-0.00218671	-0.00241621	-0.00245064	-0.00288468	-0.00179637	-0.00283007	-0.00346519	-0.00382961	-0.00493535	-0.00512442	-0.00599255	-0.00607763	-0.0059874	-0.00607406	-0.00578257	-0.00656968	-0.00632618	-0.00632658	-0.00573792	-0.00488068	-0.00593694
		4.57689		0.0249199	0.015041	0.0201702	0.018631	0.012682	0.0145432	0.0122993	0.0126021	0.00822504	0.00754018	0.00720178	0.00589865	0.00519325	0.0021268	0.00242151	0.0030129	0.00154296	0.00123412	-0.000175105	0.00144565	0.000707754	-0.000150625	0.000167577	-0.000355041	-0.00111974	-0.00139486	-0.00306963	-0.0013988	-0.00173153	-0.00189679	-0.00170635	-0.00223421	-0.00294318	-0.00295897	-0.00318111	-0.00303185	-0.00363929	-0.00338986	-0.00322236	-0.00404725	-0.00382982	-0.00320089	-0.00357564	-0.0035384	-0.00351869	-0.00335853
		4.49659		0.0286142	0.0259244	0.0248945	0.0288534	0.0184102	0.0222205	0.01696	0.0182858	0.0110264	0.0126937	0.00922837	0.00773503	0.00729659	0.00419388	0.00504269	0.00150822	0.00429099	0.00117218	0.00177745	0.000257883	-0.000225274	0.000584239	-0.00215717	-0.000453143	-0.00234434	-0.00109419	-0.00351952	-0.00203142	-0.00320311	-0.00360114	-0.00358615	-0.00366451	-0.00362868	-0.00529148	-0.00377177	-0.00568982	-0.00496374	-0.00541207	-0.00502968	-0.00543877	-0.00510715	-0.00409466	-0.00460284	-0.00548562	-0.00497642	-0.00460551
		4.4163		0.0272334	0.0196751	0.0227918	0.0210661	0.0153829	0.0188405	0.0152008	0.0144724	0.0106812	0.0127544	0.00807752	0.00999463	0.00591645	0.00621392	0.00415886	0.00464796	0.00388886	0.00391162	0.00351362	0.00177767	0.00199758	0.00103455	0.000501649	-0.00076122	-0.000210914	-0.00134186	-0.000103521	-0.00190941	-0.00110218	-0.00182861	-0.00190919	-0.0013957	-0.00266935	-0.0020489	-0.000685953	-0.00200651	-0.000554032	-0.00145893	-0.00105361	-0.000500373	-0.00112883	-0.00256467	-0.00148759	-0.00193112	-0.00281659	-0.00223099
		4.336		0.0311001	0.0238258	0.0291419	0.0227807	0.0256743	0.018102	0.0199259	0.0174064	0.0172498	0.0110368	0.0117924	0.00894042	0.0084271	0.00646811	0.00696921	0.00429278	0.00653529	0.00203845	0.00428754	0.00348856	0.00360831	0.00421883	0.00228763	0.0025284	0.0020796	0.000636908	-0.000232357	0.000725419	-0.00124655	-0.000386101	-0.00189803	-0.00137191	-0.00156106	-0.00265451	-0.000937691	-0.00143662	-0.00159745	-0.00102886	0.000256163	0.000425529	0.00115444	0.00141443	0.000477574	0.000347663	0.00119704	0.000755208
		4.2557		0.030866	0.0248668	0.031738	0.0194377	0.0248451	0.0183569	0.0213625	0.0155002	0.0197631	0.0138449	0.0151312	0.011844	0.0116952	0.0092306	0.00884946	0.00790647	0.00783016	0.00530754	0.00654826	0.00584256	0.0037867	0.00329817	0.00175242	0.0018695	0.00157835	0.00138605	0.00123912	0.00101926	0.000182099	0.00134503	-0.00101858	-5.49286e-05	-0.00146807	-0.000247841	-0.000232776	-0.000229045	-0.00111017	0.00016457	-0.000636626	0.00015184	0.000544787	0.000265125	-0.00121243	0.000317402	-0.000568095	0.000591593
		4.17541		0.0270878	0.0180166	0.0217268	0.0189535	0.0198246	0.015211	0.0193472	0.0130912	0.0162075	0.0126391	0.0106367	0.0108085	0.0090178	0.010091	0.00671123	0.00892222	0.00507936	0.00667611	0.00433841	0.00528272	0.00403284	0.00442455	0.00357656	0.00396682	0.00244576	0.00305084	0.00378616	0.00301598	0.00324934	0.00243687	0.00321361	0.00303062	0.00302453	0.00360106	0.00223567	0.00283492	0.00174664	0.00418059	0.00191216	0.0028955	0.00207683	0.00252834	0.00229718	0.00234628	0.00160187	0.000878607
		4.09511		0.0296243	0.0249763	0.0256229	0.023051	0.0239999	0.0209653	0.0200299	0.0189191	0.0138351	0.0147676	0.0115664	0.0127715	0.0109049	0.00874097	0.00895793	0.00744627	0.0064002	0.00658345	0.00517591	0.00499946	0.00345454	0.00406275	0.00282859	0.00436625	0.00355647	0.00349565	0.00385003	0.00323938	0.00363461	0.00330629	0.00334314	0.00413028	0.00376599	0.00312146	0.00327855	0.00373831	0.0036893	0.00417549	0.00454742	0.00377912	0.00468118	0.00371995	0.00506271	0.00372533	0.0034415	0.00307662
		4.01481		0.0266725	0.0210015	0.022174	0.020217	0.0201112	0.0197989	0.0154748	0.0152029	0.0125312	0.0123597	0.0124288	0.00962179	0.0104292	0.00888167	0.00754919	0.0073036	0.00722971	0.00712699	0.00530653	0.00618062	0.00457714	0.00343744	0.0029705	0.00361477	0.00355244	0.00422327	0.00419435	0.00419738	0.00523931	0.00542129	0.00641123	0.00558976	0.00640198	0.00624867	0.00713664	0.00714831	0.00636481	0.00667963	0.00588062	0.00553535	0.00593467	0.00504371	0.0038027	0.004488	0.00306965	0.00239612
		3.93452		0.0248575	0.019126	0.0199083	0.0184625	0.0175851	0.0154559	0.0133867	0.0125352	0.0133996	0.0115876	0.0112088	0.0097109	0.0076263	0.00585039	0.0056621	0.00515003	0.00399377	0.0029953	0.00210265	0.00205174	0.00200034	0.00255946	0.00254493	0.00145684	0.00142601	0.00114628	0.0013459	0.00205228	0.00240096	0.00282788	0.00416201	0.00408004	0.00412851	0.00468199	0.0043218	0.00362543	0.00430487	0.00445197	0.00433542	0.00489016	0.00518026	0.00557913	0.00490933	0.00500822	0.00454917	0.00306374
		3.85422		0.025835	0.0219029	0.0209731	0.0205895	0.0167149	0.0164878	0.013613	0.01212	0.0128379	0.0122359	0.00985412	0.00864633	0.00824615	0.00624142	0.00665053	0.00510544	0.0052867	0.00374894	0.00317992	0.00443717	0.0032039	0.00233132	0.00144701	0.002325	0.00252335	0.00253706	0.00346812	0.00377009	0.00436832	0.00470019	0.00497877	0.00491523	0.00586487	0.00585235	0.00700538	0.00727804	0.00690965	0.00759287	0.0069786	0.00665643	0.00644151	0.00679421	0.00562442	0.00547469	0.00451852	0.00384689
		3.77393		0.0264736	0.0205608	0.0207008	0.0190699	0.0170715	0.0155865	0.0144942	0.0128995	0.0104449	0.0101204	0.00852228	0.00676286	0.00603915	0.00533794	0.00479401	0.00374169	0.00307904	0.00351766	0.00243092	0.00199976	0.00146581	0.00147558	0.00216668	0.00348597	0.00371671	0.00329841	0.00423178	0.00519893	0.00561382	0.006663	0.00596608	0.00638298	0.00718286	0.00707119	0.0083225	0.00829965	0.00806075	0.00980071	0.00904454	0.00965834	0.00909068	0.00842085	0.00767781	0.00770993	0.00723503	0.00509262
		3.69363		0.0270069	0.0211029	0.0214406	0.0197444	0.0177904	0.0155063	0.0138912	0.0123685	0.0101203	0.0081101	0.00721151	0.00610904	0.00471716	0.00352336	0.0023308	0.00244957	0.00127439	-0.000599512	-0.000256642	-0.000661218	-0.00126058	-0.00114246	0.000886817	0.000514256	0.000971884	0.00159142	0.00236822	0.00268095	0.00335835	0.0041638	0.00473182	0.00508423	0.00538528	0.00635419	0.00725289	0.00779443	0.00862216	0.00902882	0.00822073	0.00833362	0.00793107	0.00705685	0.00692317	0.00732913	0.00582956	0.00503712
		3.61333		0.0280369	0.0240615	0.0231774	0.0211228	0.0183787	0.0149126	0.0128709	0.0112715	0.00960391	0.0081844	0.00615313	0.00652838	0.00579427	0.00433068	0.00416453	0.00376221	0.00290625	0.0021188	0.000968704	0.000963956	0.000397847	-0.000553641	-0.000918703	0.00111231	0.00141985	0.00158365	0.00158032	0.00252948	0.00405996	0.00473084	0.00560813	0.00610955	0.00481895	0.00569067	0.00844302	0.00749071	0.00801553	0.00800472	0.00807914	0.00901512	0.00907024	0.00842648	0.00816425	0.00790782	0.00658639	0.00633788
		3.53304		0.0319346	0.0256781	0.0252103	0.0227773	0.0199861	0.0177484	0.0154423	0.0142519	0.0120002	0.0100582	0.0076352	0.00703059	0.00456953	0.00340774	0.00341131	0.00181517	0.000464741	0.00088973	-0.000512306	-0.000328594	-0.00150258	0.000625961	0.00175811	0.00143433	0.00194655	0.0025248	0.00373095	0.0038413	0.00538538	0.00498908	0.00708263	0.00718973	0.00764679	0.00845386	0.00781722	0.00867599	0.00823958	0.00891036	0.00832528	0.00899665	0.00845644	0.0076663	0.00732446	0.00523873	0.00465675	0.00588606
		3.45274		0.0320459	0.0262351	0.0260626	0.0235093	0.0196369	0.0179667	0.0150794	0.0131705	0.0112073	0.0101229	0.00898831	0.00768767	0.00701356	0.00617917	0.00378584	0.00351171	0.00348406	0.0031915	0.00257055	0.00268243	0.00381768	0.00381007	0.00441894	0.00442278	0.00594077	0.00674119	0.00685834	0.00720751	0.0088961	0.00855072	0.00992571	0.00962609	0.00837303	0.00920997	0.0095239	0.0094138	0.00918964	0.00951144	0.0093839	0.00939528	0.00846281	0.00898591	0.00667104	0.00688097	0.00698211	0.00625658
		3.37244		0.0326824	0.027457	0.0273931	0.0242834	0.0204816	0.0190947	0.0179966	0.0149561	0.0130968	0.0118948	0.0107564	0.0108912	0.00864642	0.0080502	0.00838374	0.00534565	0.00455447	0.00322104	0.00467217	0.00428772	0.00352916	0.00437383	0.0051855	0.00492271	0.00598999	0.00676663	0.00701895	0.00723347	0.00568882	0.00686938	0.00842814	0.00734585	0.00950466	0.00961575	0.0109868	0.00951549	0.00968688	0.0098242	0.00929027	0.00883558	0.0089386	0.00787061	0.00819369	0.00756885	0.00690349	0.0062487
		3.29215		0.0315594	0.0261006	0.0268233	0.0246935	0.0211344	0.0201063	0.0174427	0.0153165	0.0154431	0.0141116	0.013045	0.0126841	0.0111916	0.0107093	0.00922944	0.0076957	0.00608907	0.0052156	0.00584514	0.0053574	0.00715286	0.00704748	0.00805989	0.00838742	0.00909926	0.00930857	0.0093277	0.00922933	0.00938932	0.00877253	0.00903369	0.0103404	0.0116178	0.0129372	0.0121645	0.0110985	0.0110985	0.0108305	0.00960539	0.00866172	0.00700979	0.00822921	0.00883079	0.0077456	0.0074928	0.00935564
		3.21185		0.0327284	0.0250085	0.0253323	0.0220912	0.0200773	0.017524	0.0151667	0.0156044	0.0149284	0.013882	0.0131	0.0122583	0.0118724	0.010991	0.00789705	0.00783545	0.00721722	0.00660993	0.00758693	0.00647912	0.00723185	0.0097696	0.00891042	0.00912945	0.010649	0.00927704	0.00800504	0.00761361	0.00884078	0.00941634	0.00967731	0.0112229	0.0119866	0.0122019	0.010452	0.00957045	0.00819021	0.00859905	0.00625026	0.00684664	0.00752351	0.00662677	0.00641494	0.0069367	0.00637777	0.00721382
		3.13156		0.0376103	0.0305189	0.0334261	0.0289344	0.0246028	0.0221894	0.0181371	0.0168325	0.0141433	0.0144686	0.0132693	0.0132428	0.01366	0.0109894	0.00874098	0.0076922	0.00502567	0.00540087	0.00586473	0.00589232	0.00785622	0.00814842	0.00810045	0.0100146	0.0103368	0.00998998	0.0115476	0.0105205	0.00984075	0.0111478	0.010833	0.0110276	0.0110539	0.0119775	0.0115776	0.0117072	0.0115537	0.0100923	0.0100695	0.00952991	0.00777245	0.00845374	0.00830149	0.00795598	0.00815934	0.00833558
		3.05126		0.0382119	0.0294421	0.0318707	0.0284814	0.0240414	0.0224355	0.0194739	0.0188422	0.0186629	0.0159552	0.0143039	0.0150265	0.0109518	0.0103469	0.00992625	0.00688786	0.00669489	0.00585644	0.00461018	0.0072457	0.00670184	0.0071828	0.00951505	0.00895356	0.0107466	0.0107273	0.0109518	0.0102238	0.00827303	0.00847866	0.00860104	0.00993203	0.0104778	0.00833041	0.00961072	0.0093461	0.00739257	0.00735236	0.00503172	0.00583934	0.00432689	0.00395578	0.0046569	0.00540516	0.00655084	0.00744074
		2.97096		0.0403944	0.0355118	0.0338311	0.0299476	0.0255261	0.0214723	0.0176332	0.0160623	0.0138572	0.0116701	0.0123648	0.0120975	0.00916334	0.010273	0.00820173	0.00699113	0.00575729	0.00605327	0.00593791	0.00512288	0.00738464	0.00729447	0.00886421	0.0101443	0.0108472	0.0101542	0.0112844	0.0102114	0.0101469	0.00942763	0.00967948	0.00989045	0.00991415	0.0104392	0.00900773	0.00824244	0.00830851	0.00629398	0.00630157	0.00688124	0.00627039	0.00563318	0.00696816	0.0067835	0.00706973	0.00694719
		2.89067		0.0456524	0.0409625	0.0366747	0.0345832	0.0287275	0.0269058	0.0240884	0.0197587	0.0177698	0.0162598	0.0163227	0.0130926	0.0141945	0.013056	0.0119617	0.0126819	0.00987477	0.0103999	0.0085281	0.0102853	0.00931786	0.0110594	0.0133832	0.0109606	0.0109319	0.0124086	0.012132	0.0138304	0.0111265	0.00953692	0.0103571	0.012176	0.0120913	0.0109613	0.0126486	0.011742	0.0112537	0.0132538	0.0115282	0.0110452	0.0116	0.0109295	0.0116533	0.0111578	0.0112836	0.0107682
		2.81037		0.0447448	0.0390949	0.0373472	0.0328041	0.0270712	0.0267384	0.0207215	0.0208007	0.0188008	0.0171522	0.0163056	0.0149766	0.0169114	0.0134774	0.0140106	0.011465	0.0129688	0.0120133	0.0112288	0.0117179	0.0102145	0.0109444	0.00970226	0.00931806	0.0092554	0.00811883	0.00907785	0.00757922	0.00866887	0.00887128	0.00816339	0.00840589	0.00957072	0.00777891	0.00905124	0.0079512	0.00974136	0.0104304	0.0114586	0.0108897	0.0125195	0.0119023	0.0124563	0.0110295	0.0113576	0.0110023
		2.73007		0.0505601	0.049112	0.0446056	0.0396976	0.0319259	0.029991	0.0241338	0.0222692	0.0184241	0.0174348	0.0142199	0.0154092	0.0129988	0.0144981	0.0150882	0.0128718	0.0149161	0.0126567	0.0143277	0.0128244	0.0151292	0.0133323	0.0131753	0.0112184	0.0111349	0.0104358	0.00907585	0.00922358	0.00959246	0.00941103	0.00749133	0.00851016	0.00936098	0.0114856	0.00981207	0.0102245	0.0138067	0.0129316	0.0138078	0.0153009	0.0158209	0.014714	0.0147559	0.0131728	0.0123347	0.0113556
		2.64978		0.0463555	0.0411444	0.0370221	0.0343225	0.0305039	0.0286093	0.0225767	0.0222623	0.0170867	0.0172485	0.0118216	0.014687	0.010752	0.0124385	0.0100603	0.0118128	0.00942577	0.0115019	0.00994522	0.010197	0.00906638	0.00905115	0.010358	0.00848914	0.00923776	0.00792765	0.00912611	0.0056485	0.00759944	0.00800494	0.0056786	0.00514993	0.00710378	0.00566756	0.00768525	0.00859397	0.0094066	0.00961668	0.0104601	0.0115869	0.0110427	0.0113165	0.0104122	0.0114881	0.00942988	0.00906755
		2.56948		0.0508822	0.0495067	0.0490922	0.0360259	0.038179	0.0300068	0.0258988	0.0226265	0.0194959	0.0171403	0.0177456	0.0160681	0.0156879	0.014794	0.0137212	0.0144978	0.013613	0.0118662	0.0104229	0.00911804	0.00793136	0.00759243	0.00692956	0.00534722	0.00567706	0.00472364	0.00571158	0.00442871	0.00387397	0.00341511	0.0040089	0.00375919	0.0047363	0.00342209	0.00474953	0.00751292	0.00863778	0.00944532	0.0125556	0.0126738	0.0137708	0.0147504	0.0151831	0.0151942	0.0131082	0.0120643
		2.48919		0.0493603	0.0434363	0.0440336	0.0336477	0.0352199	0.0277583	0.0298803	0.0236813	0.0229913	0.0181114	0.0182651	0.0148606	0.0163885	0.012911	0.0139576	0.0125449	0.014182	0.0130365	0.0138831	0.0119463	0.0111668	0.0100501	0.0104271	0.00901087	0.00836605	0.007794	0.00763621	0.00696627	0.00577169	0.0058901	0.00527788	0.00451004	0.00460161	0.00446748	0.00614305	0.00949123	0.00938531	0.0108486	0.0114311	0.0105846	0.0141693	0.01259	0.0142414	0.0146127	0.0136353	0.0127636
		2.40889		0.0470253	0.0431645	0.0433072	0.0316631	0.0343638	0.0253111	0.0267944	0.0211045	0.0240468	0.0195076	0.0214637	0.0173728	0.0191914	0.0172303	0.0174719	0.0180539	0.0179712	0.0164949	0.0161718	0.0144455	0.0118598	0.0113815	0.00913786	0.00787851	0.00747168	0.00873395	0.00744227	0.00718552	0.00702968	0.00711596	0.00643345	0.0054504	0.00560493	0.00573274	0.00601855	0.00601107	0.00690831	0.00750985	0.00778162	0.00915788	0.0106872	0.013728	0.0144989	0.0129024	0.0145281	0.012461
		2.32859		0.0512875	0.0494237	0.0462828	0.0368061	0.0363084	0.0285493	0.0286875	0.0218188	0.0231309	0.0211949	0.0171638	0.0188587	0.0171484	0.0184922	0.0176768	0.019277	0.0185985	0.0195456	0.0172597	0.0168286	0.0147257	0.0134653	0.0136254	0.0133074	0.0131784	0.013091	0.0129605	0.0126354	0.0102762	0.00791049	0.00611149	0.0050313	0.00489743	0.00697682	0.00566401	0.00533952	0.00580995	0.00534556	0.00669545	0.00826383	0.0101433	0.0108902	0.0114477	0.0115548	0.0114879	0.0116002
		2.2483		0.048896	0.0437181	0.0390206	0.0363348	0.0311733	0.0275808	0.0254116	0.0236847	0.0186557	0.0205672	0.0157628	0.0191825	0.0170212	0.0163748	0.017711	0.0179364	0.0194447	0.0164037	0.0175734	0.0151633	0.0141528	0.0123775	0.0132614	0.0108572	0.0128869	0.0112472	0.0117019	0.0104194	0.0106505	0.0100185	0.00923596	0.00998861	0.00883999	0.00878777	0.00839167	0.00729245	0.00801019	0.00854774	0.0101412	0.0107216	0.0116241	0.0117242	0.0117916	0.012016	0.0126762	0.012018
		2.168		0.0566232	0.0503764	0.0459059	0.0424937	0.0359996	0.0324111	0.0261093	0.0258023	0.0208708	0.022898	0.021511	0.0197358	0.0186982	0.0174462	0.0188681	0.018785	0.0165106	0.0183404	0.0167676	0.01537	0.0153976	0.0152729	0.0154555	0.0153362	0.0150377	0.0159163	0.015325	0.0140884	0.0124451	0.0104567	0.0114699	0.00947685	0.00977865	0.00907315	0.00880172	0.00738936	0.00678137	0.00704295	0.00705172	0.00679563	0.00741322	0.0086739	0.00799499	0.00760479	0.00880037	0.0058792
		2.0877		0.0628971	0.0593894	0.0536893	0.0510722	0.0411053	0.0374445	0.0284594	0.0299343	0.0254908	0.024678	0.0246726	0.0207064	0.0206926	0.0188893	0.0162141	0.0156905	0.0130548	0.0155654	0.015217	0.0147761	0.0168658	0.0167616	0.0182859	0.0183499	0.018298	0.0178766	0.0178731	0.01692	0.017563	0.0166016	0.0162616	0.0166386	0.0166927	0.0147247	0.0157309	0.0138108	0.0142228	0.0130004	0.0132367	0.0139407	0.0133915	0.012631	0.0135045	0.0120189	0.0118263	0.014637
		2.00741		0.0692	0.0663275	0.0591304	0.0548659	0.0451078	0.038216	0.0325692	0.0281686	0.0274125	0.0213517	0.0195721	0.0166807	0.013629	0.0142649	0.0139479	0.0149532	0.0170865	0.015128	0.0171333	0.0166889	0.0151146	0.0161412	0.0174703	0.0155119	0.0170001	0.0173052	0.016148	0.0170068	0.0165993	0.0171801	0.0176049	0.0147416	0.0168316	0.014611	0.0155159	0.01456	0.0147988	0.0149216	0.0157269	0.0130144	0.0130232	0.0121002	0.0109517	0.0111296	0.00938001	0.00968668
		1.92711		0.0688818	0.0623891	0.0574609	0.0500518	0.0452704	0.0375781	0.0342314	0.0278028	0.025617	0.0218175	0.0190276	0.0184968	0.0154116	0.0148061	0.0132187	0.0121402	0.0122254	0.015517	0.0152981	0.0175693	0.0181029	0.0154396	0.0179879	0.0176026	0.0166049	0.0175001	0.0163789	0.0164037	0.0162943	0.0139299	0.0160919	0.0163166	0.015839	0.0154607	0.016624	0.0176672	0.019307	0.0191745	0.0194531	0.0182029	0.0185748	0.018248	0.0178296	0.0174928	0.0142257	0.0145835
		1.84681		0.0651022	0.0601443	0.0534957	0.0504645	0.0414437	0.0349263	0.0319686	0.0248739	0.0254827	0.0209965	0.0184101	0.0173433	0.012578	0.0125965	0.00975258	0.00857036	0.00764465	0.0108985	0.0109732	0.0123112	0.0133117	0.0143011	0.0150436	0.0137453	0.0137892	0.0132502	0.0122078	0.0137899	0.014634	0.0161583	0.017518	0.018878	0.019772	0.0191062	0.0196318	0.0217907	0.0175177	0.0210016	0.0196021	0.0205133	0.0180348	0.0188078	0.0168807	0.0163708	0.0137391	0.011869
		1.76652		0.0598298	0.0518652	0.0465229	0.0393064	0.0348045	0.0292401	0.0255853	0.019716	0.0187113	0.0162617	0.0120887	0.0127465	0.00984749	0.00876244	0.00477019	0.00518228	0.00625996	0.00616085	0.00951641	0.0103277	0.009292	0.0121989	0.0124434	0.0148646	0.0116512	0.0123793	0.0128432	0.0130529	0.0154856	0.0150495	0.0160149	0.0165149	0.016824	0.0169833	0.0168907	0.0171935	0.0164461	0.0180076	0.0175635	0.0173311	0.0179507	0.0149118	0.0144133	0.00987785	0.00998035	0.00667746
		1.68622		0.0641708	0.0616399	0.0553532	0.0462509	0.0397677	0.0310607	0.0259283	0.0242297	0.0183376	0.0181821	0.0153975	0.0116427	0.0113132	0.00830956	0.00652949	0.00357038	0.00559512	0.00497284	0.00425349	0.00614424	0.00770688	0.00930222	0.0102966	0.0113715	0.0112596	0.0119109	0.0117413	0.0132958	0.0137055	0.01504	0.0194298	0.018292	0.0192274	0.0211213	0.0215034	0.0220987	0.022882	0.0229665	0.0249163	0.02457	0.0263274	0.0211861	0.02011	0.0148078	0.0124054	0.0127396
		1.60593		0.0544072	0.0479271	0.0448169	0.0364396	0.0285645	0.0226917	0.0175468	0.0151799	0.0102468	0.0123627	0.0103069	0.0073376	0.00596431	0.00522234	0.00326425	0.00201528	0.00230284	0.00311819	0.00400884	0.00424328	0.0042012	0.00614992	0.00583969	0.00559725	0.00603489	0.00601419	0.00452868	0.0048606	0.00685748	0.0085024	0.0102344	0.0122651	0.0136204	0.0139846	0.0152335	0.0147681	0.0176873	0.0159723	0.0184012	0.0160206	0.0169976	0.0152547	0.0121513	0.010358	0.00741213	0.0062073
		1.52563		0.0538226	0.0457246	0.044392	0.0364098	0.0290191	0.0217366	0.018698	0.014932	0.0116935	0.0091395	0.0132833	0.00962304	0.00821266	0.00551326	0.00650335	0.00258728	0.00217093	-0.000935337	0.000282976	0.00169858	0.00204211	0.00324385	0.00530828	0.00668399	0.00487733	0.00499563	0.00479959	0.007003	0.0069129	0.00740084	0.010772	0.0112837	0.0132863	0.0135505	0.014812	0.0139989	0.0143607	0.0149096	0.0143522	0.0154082	0.0131853	0.0124489	0.0100783	0.00731982	0.00549404	0.00294027
		1.44533		0.0545598	0.0464164	0.0441757	0.035174	0.0266065	0.0194894	0.0168062	0.0152123	0.0116636	0.00945037	0.0082653	0.0111045	0.006338	0.00668213	0.00314425	0.00446471	0.00200993	0.00172979	-0.00116855	-0.00104075	3.55839e-05	0.000350614	-0.000373682	0.00103336	0.00335629	0.00547199	0.00269908	0.00540198	0.00589225	0.00707354	0.00715642	0.0070829	0.0081555	0.00732895	0.00933274	0.00825152	0.0082202	0.00998158	0.00810941	0.00877557	0.00918197	0.00748674	0.00607721	0.00480843	0.00174976	0.00126547
		1.36504		0.0600079	0.0528393	0.0485293	0.0423428	0.0313239	0.0246342	0.0194553	0.0199718	0.0162969	0.015576	0.0109566	0.0112886	0.0112274	0.00791912	0.00855514	0.0036425	0.00185957	0.000695632	-0.000629349	-0.00490702	-0.00658917	-0.0053291	-0.00074341	0.000124065	-0.000982523	-0.000526109	-0.000300104	-0.000216802	-0.000911541	0.00142881	0.00155739	0.00365124	0.00461553	0.0035332	0.00326248	0.00503088	0.00636362	0.00758801	0.00850403	0.00763024	0.00737334	0.00571804	0.00383801	0.00327136	0.000122376	-0.000225633
		1.28474		0.056034	0.046417	0.0450284	0.0415462	0.0338615	0.0281005	0.0211973	0.0221768	0.0197355	0.0164652	0.0151132	0.00894139	0.0110546	0.00947072	0.00828598	0.00550352	0.000705268	-0.00357922	-0.00483672	-0.00552013	-0.00787439	-0.00805665	-0.00951426	-0.00540941	-0.00336097	-0.00339705	-0.00427298	-0.004923	-0.00424927	-0.0040653	-0.00229356	-0.0018601	-0.00258797	-0.0035786	-0.00334238	-0.00179945	-0.00220484	0.000100869	0.000378516	0.000871445	0.000236154	0.000832987	0.00012889	-0.00135198	-0.00160398	-0.000502156
		1.20444		0.0618432	0.054104	0.0528062	0.0490284	0.0393327	0.0316587	0.0259564	0.0190355	0.0215115	0.0162603	0.013911	0.0132607	0.0107485	0.011133	0.00986464	0.00853334	0.00613069	0.0014262	-0.00128305	-0.00758931	-0.00505534	-0.00471379	-0.00346578	-0.00291081	-0.00391726	-0.00222074	-0.00238416	-0.00128254	-0.00185479	-0.002025	-0.00318786	-0.00392733	-0.00450174	-0.00434988	-0.0043835	-0.00411223	-0.00268891	-0.00189244	0.000272937	0.000855461	0.00132547	0.00285921	0.00149728	0.00122056	-8.13785e-05	0.000134128
		1.12415		0.0669377	0.0570455	0.0564891	0.053626	0.0452412	0.0372412	0.0316464	0.0255888	0.0204404	0.0225771	0.018964	0.0183784	0.0157968	0.0146978	0.0144435	0.00819814	0.00817828	0.00536542	0.00232322	0.000755685	-0.00170062	-0.0058261	-0.000476044	0.00194802	0.00243133	0.00329051	0.00518525	0.00656395	0.00535149	0.00476585	0.00396023	0.00196323	0.00108984	2.0226e-05	-0.00154644	-0.00122648	-0.0010974	0.000554113	0.00105238	0.00291052	0.00253135	0.00266451	0.00221961	0.000143719	-0.00161347	-0.00244697
		1.04385		0.0702503	0.0607119	0.0595548	0.0566744	0.0502446	0.0399419	0.0357254	0.032027	0.0257294	0.0223058	0.0215154	0.0196405	0.0182449	0.016269	0.0131253	0.0121654	0.0076885	0.00472458	0.00321509	0.00494651	0.00465862	0.00440837	0.00535246	0.00617301	0.00398629	0.00689042	0.00683328	0.00650219	0.00710332	0.00573877	0.00638249	0.00417862	0.00170049	0.000509986	-0.000870323	-0.00164324	-0.0012651	-0.00211578	-0.000503991	0.00107947	0.000720324	0.00146841	0.000884662	0.000955921	0.000847412	-3.13129e-05
		0.963556		0.0705967	0.0602613	0.0595911	0.0546455	0.0435811	0.037565	0.0315774	0.028831	0.0231048	0.0210292	0.0179327	0.0130215	0.0137156	0.0145833	0.0125989	0.0114241	0.00900195	0.00707164	0.00598766	0.0048941	0.00507995	0.00812818	0.0105491	0.0112163	0.0124102	0.0130272	0.0124294	0.0146823	0.0150383	0.0141622	0.0118267	0.0104373	0.00901992	0.00863505	0.00443892	0.00454124	0.00566874	0.00589118	0.00632619	0.00619592	0.00633138	0.00488136	0.00363225	0.00278856	0.00386542	0.00344856
		0.883259		0.0786751	0.0691591	0.0660526	0.0595856	0.0471769	0.0406175	0.0332808	0.0272733	0.0269051	0.0258476	0.0239504	0.0217105	0.0177868	0.0132804	0.0131351	0.009023	0.0084628	0.00635741	0.00583568	0.00602903	0.0101924	0.0124841	0.0135932	0.0147858	0.0190847	0.0191692	0.0189261	0.0197592	0.018914	0.0173473	0.0142328	0.0131313	0.0110832	0.00866486	0.0066101	0.00608431	0.00655344	0.00519617	0.00916059	0.0081802	0.0049973	0.00459722	0.000960575	0.00173923	-0.000357407	-0.00252122
		0.802963		0.0797114	0.0682999	0.0640643	0.0540206	0.0454964	0.0369484	0.0273918	0.0264132	0.0249983	0.0207309	0.0223765	0.0213399	0.0184116	0.014815	0.0108205	0.00844507	0.00713807	0.00614563	0.00682925	0.0093854	0.00996816	0.0127082	0.0158147	0.0174919	0.0177159	0.0188952	0.0174934	0.0178469	0.0185612	0.0184326	0.017795	0.0152704	0.0150838	0.011808	0.0111165	0.00630217	0.00917228	0.00969735	0.0106315	0.00967303	0.00783614	0.00433397	0.00172833	-0.00260876	-0.00458627	-0.00444151
		0.722667		0.0798291	0.0764585	0.0682795	0.0555963	0.0469441	0.0330195	0.0285534	0.0274164	0.0232688	0.0245295	0.0214463	0.0188042	0.015633	0.0116454	0.00960219	0.00678081	0.00674562	0.00793778	0.0104489	0.012122	0.0144058	0.0159845	0.0185119	0.0189132	0.0206401	0.0203133	0.0217113	0.0224868	0.0225413	0.0230037	0.0227189	0.0187238	0.0158305	0.0142361	0.00960559	0.00969909	0.0108034	0.0100207	0.0120235	0.00993743	0.00916452	0.00508856	0.000999319	-0.00357377	-0.00528131	-0.00513741
		0.64237		0.0776308	0.0717807	0.0628418	0.0523878	0.0439076	0.0308286	0.0262731	0.0209847	0.0190161	0.0182092	0.0154195	0.0164777	0.0126779	0.0110046	0.00962569	0.00849335	0.00778504	0.00683642	0.00721826	0.00964861	0.0127528	0.0141673	0.0175968	0.020328	0.0220849	0.0230242	0.0225459	0.0203737	0.0196722	0.0164537	0.0161267	0.0150771	0.014724	0.0135263	0.0120305	0.0101177	0.00831715	0.00824584	0.00568951	0.00556305	0.00499448	0.00139164	-0.000646734	-0.00385947	-0.00568586	-0.0057307
		0.562074		0.075189	0.0696115	0.0610648	0.0503941	0.041763	0.0321593	0.023935	0.0181247	0.0169364	0.0133741	0.0145321	0.0108523	0.0102482	0.00719197	0.00637455	0.00700781	0.00649363	0.00682718	0.00930731	0.0117061	0.013262	0.0180397	0.0209274	0.0241679	0.022777	0.0232975	0.0207145	0.019413	0.0183693	0.0160423	0.0159821	0.0154967	0.0113284	0.0106623	0.00547134	0.00420621	0.00575663	0.00528985	0.0060433	0.00492024	0.00316506	0.000297877	-0.00134847	-0.00361175	-0.00427153	-0.00210864
		0.481778		0.0701782	0.0629586	0.0559451	0.0452096	0.0329786	0.02569	0.0161484	0.0122185	0.007905	0.0076592	0.00561623	0.00677819	0.00563825	0.00737787	0.00707839	0.00651033	0.00600024	0.00364099	0.00454636	0.00700135	0.0115386	0.0148049	0.0177351	0.0198944	0.021489	0.0231105	0.0216181	0.0196105	0.0157924	0.0154364	0.0101732	0.0106253	0.00801441	0.00700912	0.00334357	0.00177651	0.00196613	0.00259435	0.000714346	-0.000142755	-0.0024246	-0.00351905	-0.00746367	-0.00746976	-0.00956323	-0.00643309
		0.401481		0.0766664	0.0728177	0.0672309	0.0543839	0.0436137	0.0333227	0.0225543	0.0161627	0.0123919	0.00919359	0.0101095	0.00911282	0.0109358	0.011744	0.0129613	0.0145036	0.0140459	0.0161752	0.0157268	0.0190252	0.0207767	0.0232891	0.0242808	0.0260244	0.0249079	0.0251351	0.0230751	0.0227597	0.0209532	0.0206131	0.0188633	0.0178268	0.015576	0.0130655	0.00952353	0.0080014	0.00633794	0.00435485	0.00246087	0.00346069	0.000991773	0.00121917	0.000351843	1.70945e-05	-0.0010221	0.000443257
		0.321185		0.0793826	0.0702837	0.0646496	0.0534854	0.0424901	0.0315777	0.0237038	0.0166259	0.0131951	0.0107448	0.00956232	0.011291	0.0130904	0.0161686	0.0165141	0.0174972	0.0178437	0.0189577	0.0193972	0.0228812	0.0238667	0.0263775	0.0283308	0.0285054	0.029039	0.0271772	0.0273973	0.0248354	0.0233513	0.0207663	0.0188073	0.0172607	0.0153233	0.0150212	0.0113932	0.0115845	0.00904358	0.00768183	0.00782073	0.00438356	0.00594482	0.00315231	0.00498361	0.00259374	0.00559222	0.00582638
		0.240889		0.0894953	0.0853842	0.0795984	0.0677061	0.0576264	0.0450842	0.0351923	0.0279336	0.0233574	0.0208709	0.0201546	0.0203077	0.0235136	0.0258293	0.0283428	0.029757	0.0326637	0.0306163	0.033116	0.0337241	0.0354445	0.0361645	0.0362978	0.0362667	0.0351777	0.0328438	0.0325312	0.032184	0.0331943	0.0330529	0.0350233	0.0336469	0.0334925	0.0327119	0.0300218	0.0293586	0.0259149	0.021901	0.0200831	0.0190164	0.0152656	0.0180471	0.0182545	0.0171273	0.0233819	0.0227697
		0.160593		0.102811	0.0953345	0.0916432	0.0821862	0.0683443	0.0592437	0.050284	0.0423775	0.0390395	0.0362776	0.0339514	0.0368344	0.0396873	0.0424892	0.0446918	0.0458366	0.0467695	0.0463592	0.0467659	0.046305	0.0485587	0.0471361	0.0499607	0.0509086	0.0467737	0.048251	0.0491164	0.0471697	0.0472156	0.0462054	0.0470392	0.0452068	0.047038	0.0460839	0.0455696	0.0449484	0.0414497	0.0404253	0.0385051	0.035037	0.0369245	0.0348403	0.0348493	0.0377052	0.038194	0.0402116
		0.0802963		0.121819	0.114391	0.112404	0.101492	0.0928998	0.0821619	0.0751638	0.0681359	0.0631984	0.0594671	0.0605705	0.0615732	0.0632978	0.0644785	0.0656236	0.0638808	0.0642949	0.0650003	0.0659568	0.0674001	0.0696426	0.0691351	0.0685171	0.0676439	0.0657784	0.0648195	0.0643503	0.0625974	0.0636574	0.0650951	0.0658697	0.070467	0.070531	0.0698349	0.0682068	0.0671505	0.0676373	0.0635228	0.0636143	0.0632372	0.0632112	0.0623911	0.0644609	0.0644597	0.0663817	0.0655861
		0		0.148307	0.143176	0.139406	0.13013	0.122685	0.115647	0.109026	0.102769	0.0984715	0.0989101	0.0998709	0.0993561	0.0978631	0.0983832	0.0999054	0.100275	0.0980234	0.0990839	0.0997113	0.099933	0.101936	0.101021	0.103132	0.100025	0.0997477	0.0987072	0.0997439	0.0984231	0.0976125	0.100115	0.0978616	0.0996941	0.101087	0.101572	0.0997029	0.0980642	0.0964027	0.0954193	0.0940973	0.0932793	0.0954801	0.0984616	0.102026	0.101339	0.101149	0.102641
	dt = 90 min
				0	0.0198835	0.039767	0.0596505	0.079534	0.0994175	0.119301	0.139184	0.159068	0.178951	0.198835	0.218718	0.238602	0.258485	0.278369	0.298252	0.318136	0.338019	0.357903	0.377786	0.39767	0.417553	0.437437	0.45732	0.477204	0.497087	0.516971	0.536854	0.556738	0.576621	0.596505	0.616388	0.636272	0.656155	0.676039	0.695922	0.715806	0.735689	0.755573	0.775456	0.79534	0.815223	0.835107	0.85499	0.874874	0.894757
		10.3296		0.0187262	NaN	NaN	NaN	NaN	NaN	NaN	NaN	NaN	NaN	NaN	NaN	NaN	NaN	NaN	NaN	NaN	NaN	NaN	NaN	NaN	NaN	NaN	NaN	NaN	NaN	NaN	NaN	NaN	NaN	NaN	NaN	NaN	NaN	NaN	NaN	NaN	NaN	NaN	NaN	NaN	NaN	NaN	NaN	NaN	NaN
		10.2542		0.0159138	NaN	NaN	NaN	NaN	NaN	NaN	NaN	NaN	NaN	NaN	NaN	NaN	NaN	NaN	NaN	NaN	NaN	NaN	NaN	-0.00661252	NaN	NaN	NaN	NaN	NaN	NaN	0.0270131	NaN	NaN	NaN	NaN	NaN	0.00399474	NaN	0.0213743	NaN	NaN	NaN	NaN	NaN	0.0125762	NaN	0.00581904	NaN	NaN
		10.1788		0.0113707	NaN	NaN	NaN	NaN	NaN	NaN	NaN	NaN	0.00331212	NaN	NaN	NaN	NaN	NaN	0.0104956	0.0182982	-0.000244461	0.00194947	-0.00582293	NaN	0.00644268	0.00895104	0.00025002	0.0026768	-0.000131778	-0.00223901	NaN	NaN	NaN	0.00486426	0.0438116	NaN	NaN	0.00285349	-0.00665501	NaN	NaN	0.00460029	0.000373875	NaN	-0.000742666	-0.000229324	0.0126873	0.000473805	-0.0056628
		10.1034		0.0193367	NaN	NaN	NaN	NaN	NaN	NaN	NaN	NaN	-0.00215316	-0.00475261	NaN	NaN	0.0170012	0.0210235	0.0238712	0.0160387	0.00305674	NaN	-0.000781933	0.0176526	-0.000431167	0.0200205	-0.00312404	NaN	NaN	0.00237232	NaN	0.00300725	NaN	0.0198186	0.00070678	0.0105194	0.0319571	NaN	-0.0041373	0.00427641	0.0177342	0.00220014	-0.00330528	-0.00844757	NaN	NaN	0.00518469	-0.00740292	0.0249215
		10.028		0.00844813	NaN	0.00336337	NaN	NaN	NaN	NaN	0.0144407	-0.00473635	NaN	0.00212001	0.00409627	0.00184244	0.00137671	-0.0105319	-0.00942095	0.00232544	-0.00406513	-0.00255521	NaN	NaN	-0.00129468	-0.00117841	-0.000990844	0.0059611	-0.000633225	0.00433449	3.1245e-05	-0.00413915	0.00355185	NaN	0.00273364	0.00665931	-0.000935481	0.00553347	0.000444076	0.00226439	3.51297e-05	-0.0014007	-0.0053969	0.00219263	-0.0137515	0.00358797	NaN	0.0131986	0.00121586
		9.95261		0.00805586	NaN	NaN	NaN	NaN	NaN	0.0086322	0.000201144	0.0139076	0.00588208	0.00620829	0.00848179	0.00041954	0.00012063	0.00414338	NaN	NaN	0.0438746	0.000700872	0.0117164	0.00088144	6.40014e-05	0.00270805	0.0134686	NaN	0.000630827	-0.000800508	0.00593208	0.00885653	3.90385e-05	-0.0072822	0.00589927	0.00466439	0.00329192	0.000621283	0.00351005	0.0105441	0.00227136	0.00257717	-0.000499011	0.00439141	0.00451251	-0.000712848	0.00258365	NaN	0.00172155
		9.87721		0.00940375	NaN	NaN	NaN	0.00507465	0.00316651	-0.00248517	0.00435174	0.00616445	0.00408028	-0.00640703	0.00295697	0.00338625	NaN	-0.000350366	0.0100267	0.0061185	0.000811969	0.00341839	0.00263141	NaN	0.00303749	0.00544635	0.00869841	0.0032334	0.00150467	0.0061372	0.00602731	-0.00209848	0.00809163	0.00334506	0.007271	0.00770677	0.0027425	0.00474582	-0.00291222	0.00203496	-0.00412666	0.00533477	0.00288519	0.00490452	0.000967472	0.00067453	-0.000806995	0.0046901	0.00220347
		9.80181		0.00664891	NaN	NaN	NaN	0.000364712	0.00514184	0.00621943	0.00131891	0.00225422	0.000895844	0.0011611	NaN	NaN	0.00451762	0.000279821	-0.000555442	-0.00201925	NaN	NaN	0.0020445	0.0012018	-0.000751619	0.00038137	0.00653343	-0.000914818	-7.13578e-06	-0.00314429	-0.00154947	0.000320736	0.000996622	0.00392778	0.00120902	0.00280491	0.00338143	0.00294605	0.00130952	0.0021042	-0.000542819	-0.00279211	0.000788626	0.00547752	-0.000830146	0.00383233	0.00198523	-0.000660519	0.00123693
		9.72641		0.00857318	NaN	0.000623379	0.00674085	0.0157331	0.00127585	0.00150199	-0.00435679	0.000513406	0.000218847	NaN	-0.00425759	-0.00254768	0.000388639	0.0021538	NaN	0.011106	0.00396761	-0.000194374	0.00399596	-0.00127358	0.00353601	0.000456165	-0.00170031	-0.000781959	-0.000272587	-0.000370328	-0.000291747	0.000790593	-0.0202993	0.00207194	0.00208236	-0.000807439	0.00239835	0.000444807	0.00161429	0.00303288	-0.000150027	-0.00172082	0.000744436	0.000547849	-0.00284612	-0.00543656	0.00181923	-0.00258144	-0.00298338
		9.65101		0.00755776	NaN	0.00549119	NaN	0.000342891	0.00274807	0.00310485	0.000982518	0.00107464	NaN	0.00146317	0.00363437	-0.00105309	0.00254648	NaN	0.00199561	0.0002633	0.00191127	0.00316175	0.000660766	0.00294259	-5.92996e-05	0.00199519	0.00486523	0.00221555	0.00177461	0.00484232	0.000650119	0.00236536	0.00243111	0.00430977	0.0049379	-0.000171177	0.000419083	-3.32389e-05	-0.00131011	-0.000214035	0.00273647	-0.000874378	0.000455817	0.00460458	0.00227925	-0.000309111	0.00169897	0.00333937	0.00198031
		9.57562		0.00888521	NaN	-0.000186941	0.0199708	0.00758214	0.00246127	-5.22223e-05	0.00407794	-0.0179869	-0.00216168	-0.00296087	0.00323784	-0.0011787	0.000684248	-0.00128723	0.000670423	0.00228892	0.00152331	0.00412263	-0.00130388	0.00130647	0.00551001	-0.00109671	0.0449576	0.000791364	0.00245127	1.63587e-05	0.00182778	0.00479023	0.000803064	-0.00212846	0.00191387	0.00161739	0.00280089	0.000180765	0.000639169	0.000518579	0.000119081	0.00571133	-0.00116848	0.00334905	-0.00116082	0.00113123	0.00119055	-0.000956312	0.00300331
		9.50022		0.0103767	NaN	0.0125753	-0.000490208	0.00105409	0.0050123	0.00230496	0.00624898	0.00395658	0.00103367	0.0031521	0.00498932	0.003369	0.00389955	0.00257702	0.00186381	0.00651148	-0.00645232	0.00139839	0.00409982	0.00355441	-0.00339125	-0.000567156	0.00757939	0.00298249	-0.000555577	0.00575649	-7.37729e-05	0.00145373	0.00363962	0.00106878	0.00321948	0.00364726	0.00100235	0.00181638	0.0034633	0.00345851	0.00318731	0.00271452	0.00312017	0.00209045	0.00520604	0.00125881	-0.00100623	0.00520567	0.000163705
		9.42482		0.0124697	0.0420146	0.00228209	0.0098859	0.00578206	0.00813282	0.00592451	NaN	0.00579385	0.00454949	0.00279493	-0.00321545	0.00384671	0.0045972	0.00294782	0.00451419	-0.000795305	0.00284926	0.001965	0.00279576	0.000111417	0.00132427	0.00150716	-0.000666722	-0.00154354	-0.00280825	-0.000905607	0.00267292	-0.000618542	0.000402414	-0.00506832	0.000570733	-0.00101408	-0.000471035	-0.00234009	0.00122741	-0.00288136	-0.00202998	0.000964375	0.00197937	-0.00187118	0.00372181	-0.00542873	0.00347584	0.000140185	0.00157595
		9.34942		0.0145733	NaN	0.0363592	0.004914	0.0107924	0.0143907	0.0011905	0.0368995	0.00848124	0.00731727	0.0544376	0.00733071	0.00773697	0.0117156	0.00448977	0.0106338	0.00371526	0.0035809	NaN	0.00695688	0.00443012	0.00476231	0.00239298	0.00638114	0.00136768	0.00204434	0.00196329	0.00324665	0.000238277	0.00930902	0.00419068	-0.000767612	-0.000560197	-0.00197212	0.00121611	0.00227209	-3.66668e-05	-8.50513e-05	0.000343796	-0.000389623	-0.000633427	0.000763179	-0.000106461	0.00249899	-0.00234071	0.00256355
		9.27402		0.015502	NaN	0.00803287	0.00195416	0.0146608	0.00225651	0.00208463	0.00970011	0.0078926	NaN	0.00105039	0.00952063	0.0101809	5.55034e-05	0.0220378	0.00336423	0.00545164	0.0134524	0.00735613	0.00538158	0.00653177	0.00223631	0.0072115	0.00325453	0.00124082	0.00643397	0.00154441	0.00475225	0.00709594	9.33806e-05	-0.000176734	0.00422316	0.00467485	0.00344668	0.00191725	0.00339755	0.00330822	0.00455681	0.000827912	0.00327917	0.00141857	0.00202249	0.00155758	-0.000739039	-0.00218403	0.00173438
		9.19862		0.0183925	NaN	0.00327122	0.0072142	0.0175796	0.00502644	-0.000979927	0.0115372	0.00748618	0.00224134	0.011425	0.00682952	0.00358956	0.0144422	0.00995515	0.00630344	0.000196475	0.00863356	0.00830775	0.000478083	0.00635351	0.00579282	-0.00248816	0.00443101	0.0058742	0.00550829	-0.00106172	0.011104	0.00530074	-0.00144192	0.00494291	0.0040437	-0.00160178	0.00239071	0.00671108	-0.00138297	0.0011942	0.00447839	0.00242916	0.00150466	0.000278131	0.00382556	-0.00257731	-0.00383744	0.00474543	-0.00217275
		9.12322		0.0179949	0.001262	0.000440701	0.0132798	0.0195985	-0.00011253	0.01331	0.0109065	NaN	0.00473706	0.0156721	0.00200785	0.00263152	0.0134183	0.00379808	-0.0011708	0.00992036	0.00718753	0.00177707	0.0144211	0.00464615	0.0050564	0.0111393	0.00185266	0.00376667	0.00897848	0.00346341	-0.000417222	0.00515622	0.00627459	-0.00234745	0.00346344	0.00973056	-0.00271839	0.00214462	0.00891396	-0.00189959	0.00087832	0.00327016	-0.00378189	0.00183045	0.000884522	-0.00369871	-0.000131944	0.00268001	-0.00408715
		9.04783		0.0270458	-0.00128473	0.0145425	0.0236496	0.0192376	-0.00388403	0.0325645	0.0116623	0.00462673	0.0196121	0.0314883	0.00637398	0.0236356	0.009031	0.0287816	0.0144469	0.0191585	-0.000895279	0.0229661	0.00778347	0.00283336	0.0119542	0.0113688	0.00435376	0.0160765	0.00524157	0.0157669	0.00512025	0.00672616	0.00238678	0.00973476	0.00543633	0.00748293	0.00910529	0.00697144	0.00489821	0.00479347	0.00625576	-2.72546e-05	0.00503292	0.00885655	-0.00324621	0.00313474	0.00843655	-0.00278452	0.00398854
		8.97243		0.0323198	0.0984136	0.00913562	0.0322245	0.0182751	0.0314835	0.0296796	0.0151592	0.0230338	0.0265836	0.013778	0.0393905	0.0143003	0.0281491	0.0224947	0.0212617	0.0102614	0.0244463	0.0102529	0.020779	0.0139222	0.0147348	0.0119211	0.00831351	0.0117682	0.0127644	0.00718384	0.00336185	0.0111981	0.00737354	0.00490695	0.00485408	0.00316437	0.00750131	0.00275087	0.000977463	0.00549644	0.000950648	0.00389823	0.00326068	0.000377203	-0.0013607	0.000814447	-0.00244881	2.60377e-05	0.00051185
		8.89703		0.0249142	0.0054946	0.00445192	0.0193258	0.011525	0.0208594	0.0155254	0.00101889	0.0136063	0.0196681	0.00808167	0.0157207	0.0168401	0.0117272	0.0159003	0.00779274	0.0154891	0.0106107	0.0133948	0.0111535	0.00882682	0.0117409	0.00965095	0.00440955	0.00867764	0.0099186	0.00977432	0.00802322	0.00259812	0.0118261	0.0061411	0.00558944	0.00273666	0.00687649	0.00300461	0.00561779	0.00105443	0.00159423	0.00409074	0.000816582	0.00547722	0.00161047	-1.56537e-05	0.00205378	0.000302795	-0.00184906
		8.82163		0.0388561	0.00489176	0.0108731	0.0390794	0.0205984	0.0332361	0.0339878	0.00148541	0.0355076	0.0140626	0.0253728	0.0284224	0.0400884	0.0213114	0.0186181	0.02633	0.0138612	0.0209232	0.0169434	0.0199075	0.0156747	0.0166498	0.00418289	0.0157324	0.0167918	0.0108271	0.0107311	0.010525	0.00767667	0.00756161	0.0090832	0.00438166	0.00113024	0.00723447	0.00399514	0.00471194	0.00571086	-0.000804177	0.00553623	0.000991167	0.0030101	0.00115507	5.44856e-05	-0.000721848	0.00228001	-0.00369535
		8.74623		0.0399304	0.18078	0.00337738	0.0463052	0.0221176	0.0338108	0.035581	0.0196146	0.0374772	0.0160919	0.0302508	0.0275094	0.0228205	0.0349911	0.0134705	0.0244688	0.0156198	0.0183299	0.0255181	0.010027	0.0202572	0.00493985	0.019079	0.0115023	0.0118679	0.0174621	0.0080025	0.0167481	0.0091725	0.0108341	0.00758124	0.0106937	0.00949199	0.00182338	0.00845327	0.00328121	0.00808554	0.00654328	-0.00328597	0.0115426	-0.000850007	0.00274571	0.00736297	-0.00510533	0.00377386	-0.00625597
		8.67083		0.0359807	0.00106905	0.0080739	0.0468168	0.00632351	0.0347031	0.00388625	0.0235687	0.0273964	0.0195153	0.0282186	0.0105797	0.0242661	0.0151176	0.0305826	0.0100536	0.0226404	0.0168377	0.0106758	0.0203044	0.00607629	0.0171173	0.00929401	0.0132227	0.00886312	0.012074	0.0112199	0.00654447	0.0143196	0.0038619	0.014253	0.00316987	0.00855561	0.00853478	0.00586873	0.00744982	0.0050879	0.00662263	0.00452298	0.00637802	0.00356854	0.00397585	0.00427793	0.00317815	0.00170595	0.005207
		8.59543		0.036898	0.00230556	0.0232504	0.0338788	0.027395	0.0304021	0.00697531	0.035797	0.00864293	0.0355176	0.0164881	0.0211995	0.0320444	0.0175359	0.0213868	0.0129767	0.0192096	0.00968087	0.0201498	0.00459693	0.0142405	0.00813452	0.0116869	0.00760389	0.0088405	0.00775785	0.00677111	0.00545378	0.00565943	0.00653995	0.00163549	0.00522389	0.00505248	0.00242953	0.00559769	0.000164283	0.00363274	0.0015332	0.000979255	0.00236158	0.000441009	0.00166598	0.000728659	0.00155559	-0.000718559	0.00138379
		8.52004		0.0481484	0.00219972	0.0380475	0.0350728	0.0626602	0.0394228	0.00950908	0.0510529	0.0157582	0.0366092	0.0387075	0.0285661	0.0249512	0.0343409	0.0208953	0.0217164	0.02969	0.0260708	0.0234458	0.0193553	0.0255079	0.0149683	0.0246263	0.0169406	0.0141192	0.0164757	0.0183252	0.00983057	0.019376	0.009256	0.016576	0.00923709	0.012745	0.011471	0.0128054	0.0045992	0.0105429	0.00480059	0.00706909	0.00808549	0.00558486	0.00627152	0.00503607	0.00558594	0.00252388	0.00721496
		8.44464		0.0515017	0.201855	0.0475865	0.0407717	0.051636	0.0522823	0.0196975	0.0645481	0.0302771	0.0463954	0.0233559	0.0552778	0.02217	0.0329445	0.0259535	0.0259778	0.0210627	0.0227819	0.0242877	0.0178581	0.0190424	0.0162218	0.0175631	0.00922506	0.0155891	0.00794544	0.014143	0.0103713	0.019597	0.0101152	0.0108826	0.0125298	0.00850415	0.0113665	0.00672036	0.0111588	0.00967085	0.0055098	0.00912738	0.00781217	0.00506147	0.00710036	0.00633663	0.00622202	0.00912278	0.00430619
		8.36924		0.0444969	0.0762206	0.0420432	0.0328734	0.0390382	0.045193	0.0394627	0.0233144	0.0367356	0.0372793	0.0267973	0.0358717	0.0336078	0.0287985	0.0247194	0.0239389	0.0252438	0.0182822	0.0204939	0.01848	0.0203441	0.0186345	0.0168733	0.0115429	0.0188305	0.0135455	0.0124488	0.0151176	0.0118361	0.00975143	0.00994424	0.00781579	0.0123072	0.00878504	0.00544193	0.00848877	0.00526525	0.00136934	0.0064356	0.00271176	0.00401053	0.00296607	0.00158662	0.000322638	0.00183648	0.0015124
		8.29384		0.0429594	0.00713384	0.0380365	0.0266417	0.0393743	0.0348251	0.0351262	0.0203931	0.0312069	0.0334471	0.0333334	0.0206928	0.0280129	0.0217724	0.0336402	0.0161788	0.0258646	0.0196834	0.0289643	0.0149754	0.0203278	0.017393	0.0210112	0.0127975	0.0176373	0.014644	0.0161961	0.0115089	0.0127014	0.0122924	0.0103918	0.0122973	0.00937263	0.0121901	0.00737552	0.0095455	0.00565013	0.00953422	0.00562398	0.00751438	0.00454796	0.0083626	0.00549087	0.00573444	0.00240654	0.00352627
		8.21844		0.0462348	0.0117107	0.0396973	0.0318809	0.041136	0.0105254	0.0445606	0.0287913	0.0336593	0.0196272	0.0462904	0.0235162	0.0312744	0.019734	0.0322943	0.0227946	0.0167972	0.0193949	0.0126871	0.0233193	0.01232	0.0177991	0.00918372	0.0119224	0.00900444	0.00775349	0.00997175	0.00626278	0.00825548	0.00635073	0.0045375	0.00369133	0.0055346	0.00507661	0.00373842	0.00280519	0.00267568	0.00147532	0.00158607	0.00349326	0.00608136	-0.00415472	-0.000615238	0.00112445	0.00416024	-0.000500814
		8.14304		0.0408815	0.00635477	0.036127	0.025544	0.0375106	0.0110272	0.0398804	0.0280025	0.0338155	0.0222501	0.0293119	0.0273324	0.0282666	0.0266499	0.0193314	0.0249851	0.0217428	0.0187874	0.0206834	0.0190863	0.016181	0.0145222	0.0139769	0.0135783	0.0140569	0.0136975	0.0108696	0.0101678	0.00984516	0.00912233	0.0111126	0.00806202	0.00951618	0.00961314	0.00636848	0.0048026	0.00979002	0.00677117	0.00553698	0.00647556	0.00412438	0.00539067	0.00360599	0.00419461	0.00252004	0.00315119
		8.06764		0.0418944	0.0706211	0.0380501	0.0328352	0.0409219	0.0195896	0.0387518	0.034274	0.0412953	0.0318311	0.0160459	0.0340991	0.0250278	0.0266041	0.0236083	0.018565	0.0262557	0.0164467	0.0181757	0.0188026	0.0126843	0.0166556	0.0107135	0.0115866	0.0101484	0.00861915	0.00625186	0.00809189	0.00447053	0.00414765	0.00450341	0.0016704	0.00373042	0.00162467	0.00293946	0.00229121	0.00185385	0.00225056	0.00343098	0.00170956	0.00399213	0.00099923	0.00356444	0.000665898	0.00318324	-0.000705805
		7.99225		0.0420735	0.0406532	0.0419037	0.0280446	0.035319	0.0274327	0.0351034	0.0379684	0.0198565	0.0416904	0.028358	0.0265437	0.0283227	0.0163103	0.0296637	0.0187076	0.0179641	0.0205332	0.01467	0.0154575	0.0159746	0.0102222	0.0122019	0.0113105	0.00886923	0.0131819	0.00882058	0.00610727	0.00820866	0.00898931	0.00573119	0.0073381	0.00450265	0.00862565	0.00625127	0.00703357	0.00784619	0.00197412	0.00725352	0.00472197	0.00299585	0.00463703	0.00043371	0.00339196	0.002753	0.00188541
		7.91685		0.0344309	0.0173259	0.0355517	0.016992	0.0282311	0.0271229	0.00914034	0.0272198	0.0236761	0.0164294	0.0220269	0.0196955	0.0157184	0.0173366	0.0125537	0.0115423	0.0116047	0.00870314	0.011574	0.0075809	0.00814068	0.00867391	0.00825826	0.0038925	0.00767588	0.00387242	0.00459171	0.00853041	0.00281336	0.00580678	0.00563907	0.00318436	0.00724673	0.00412571	0.00501489	0.00699338	0.00172144	0.00685682	0.00626535	0.00348607	0.00433928	0.00267385	0.00157798	0.00506629	0.00101893	0.000950532
		7.84145		0.0299236	0.00761939	0.0275116	0.0115988	0.0240901	0.0208627	0.0115172	0.0184279	0.0131794	0.0157677	0.0182365	0.0130269	0.00793267	0.0154782	0.010829	0.00598618	0.0122268	0.00576163	0.0108618	0.00847879	0.00435074	0.00458031	0.0062641	0.00450236	0.0021156	0.00560164	0.00338556	0.00346487	0.00618524	0.00271392	0.00244519	0.00363839	0.00264142	0.00330772	0.00354167	0.00198849	0.00277947	0.00369359	0.00178091	0.00202944	0.00104376	0.000937795	0.00180779	0.00044074	0.00198216	0.000646398
		7.76605		0.0307277	0.0196941	0.0297504	0.0239911	0.0194514	0.0245342	0.0236793	0.0140673	0.0228977	0.0169776	0.0160456	0.0173781	0.0155022	0.0105923	0.0146968	0.0107172	0.0109256	0.0102369	0.00958766	0.00733699	0.00879883	0.00545077	0.00611649	0.0057721	0.00408457	0.00437572	0.00308302	0.00362967	0.00213017	0.00173668	0.00203788	0.00347809	0.000262579	0.00303018	0.00193948	0.0025316	0.00273154	0.00116986	-0.00092024	0.00292978	-0.000828556	0.00103393	0.00236835	-0.00154943	0.00132973	0.00161709
		7.69065		0.0282619	0.00629731	0.0216543	0.0292777	0.01298	0.0263797	0.0183307	0.0139276	0.0195713	0.0175519	0.00926898	0.0156939	0.0144016	0.0106423	0.0100201	0.0109457	0.00946001	0.0069154	0.00880572	0.00538334	0.00594618	0.00512252	0.00378948	0.00532331	0.00259555	0.00383348	0.00395656	0.00205567	0.00335836	0.00340489	0.00243264	0.00248163	0.00329289	0.00154813	0.00254713	0.00263161	0.000968454	0.00246203	0.00293786	0.00223791	-0.000405874	0.00134853	0.000977583	0.00111968	0.000759198	0.000844011
		7.61525		0.0306665	0.00139106	0.0232233	0.0321292	0.0100823	0.0226131	0.0266027	0.0145055	0.0159111	0.0180392	0.0120297	0.0109632	0.0143543	0.0125637	0.00968237	0.00863736	0.00896706	0.00586731	0.00701092	0.00627516	0.00378089	0.00430394	0.00200269	0.00189206	0.00391558	0.00225858	0.000356163	0.00228992	0.00463672	0.00237817	0.00269783	0.00283693	0.00367401	0.00183089	0.00213391	0.00274904	0.00225111	0.00224418	0.00157846	0.000808444	0.0027834	0.00116761	0.00273482	0.00216463	-6.29537e-05	0.00081723
		7.53986		0.0315486	0.0182993	0.0265444	0.028494	0.0106599	0.0232795	0.0238336	0.0159111	0.0157077	0.0179306	0.0144364	0.0120805	0.0101176	0.0116377	0.00929898	0.00635649	0.00617422	0.00559385	0.00424701	0.00344501	0.00351028	0.000850767	0.000536109	0.00282546	0.000895627	0.00218964	0.00378661	0.00186795	0.000689588	0.00200684	0.000176427	-0.00198442	0.00163759	0.00137074	-0.000866742	0.000397076	0.000881955	9.215e-05	-0.00125244	0.00105624	0.000686118	-0.000237732	0.000957381	0.0017271	0.000691313	0.000398525
		7.46446		0.0290239	0.00904664	0.0227903	0.0246886	0.018726	0.0202355	0.0215327	0.0170043	0.0146697	0.0138568	0.0141699	0.0115994	0.0120724	0.00977333	0.00926906	0.00779795	0.00820947	0.00969595	0.00645421	0.0056302	0.00557053	0.00637908	0.00354906	0.00354773	0.0057908	0.0044387	0.00182213	0.00428433	0.00532385	0.00299639	0.00465352	0.00409675	0.00607475	0.00376873	0.00550699	0.00436252	0.00492817	0.00521284	0.00469	0.00388947	0.00405644	0.00556016	0.00371232	0.00563632	0.00575746	0.00509448
		7.38906		0.0293535	0.0100947	0.0229349	0.0229404	0.0189475	0.0144401	0.0202035	0.0186328	0.0152098	0.0119799	0.0100448	0.0123897	0.0122485	0.0098057	0.00896916	0.00932816	0.00853457	0.00667986	0.00664035	0.00499627	0.00652365	0.00597063	0.00443031	0.00495834	0.0047617	0.00771979	0.00483127	0.004845	0.0067811	0.0073814	0.00608533	0.00523879	0.00565525	0.00562391	0.00432067	0.00413773	0.00613956	0.00490889	0.0038373	0.00275414	0.00415582	0.00551812	0.00461149	0.00448531	0.00486447	0.00524675
		7.31366		0.0242017	0.00913254	0.0176367	0.0172497	0.0155651	0.00936374	0.0130367	0.0123691	0.0101511	0.0081769	0.00807967	0.00934369	0.00610383	0.00507727	0.00236573	0.00384875	0.00442021	0.00204504	0.00285299	0.0024735	0.00243789	0.00190289	0.00226957	0.00296429	0.00309827	0.0028086	0.00210899	0.00455193	0.00456051	0.00494859	0.00480473	0.00613224	0.00547489	0.00697195	0.00514176	0.00517065	0.00669738	0.00598056	0.00524047	0.00617299	0.00609439	0.00576432	0.00688069	0.00449025	0.00507324	0.00570419
		7.23826		0.0248391	0.0113082	0.0195933	0.0191398	0.0178041	0.0155546	0.00921015	0.0144766	0.0115394	0.00932937	0.00826567	0.0074972	0.00745572	0.00568152	0.0057013	0.00435699	0.00367823	0.00424957	0.00339118	0.0038327	0.0032108	0.00382571	0.00213577	0.00188111	0.00360926	0.00390352	0.00404291	0.00417837	0.00312328	0.00649568	0.00699997	0.00770038	0.00668631	0.00671536	0.0080018	0.00742564	0.0086431	0.00590698	0.00696516	0.00625323	0.00670439	0.00562051	0.00603881	0.0065395	0.00575971	0.00284746
		7.16286		0.0211269	0.00566066	0.0162747	0.0162374	0.015141	0.0111674	0.00973353	0.00891216	0.00982444	0.00871869	0.00773398	0.00652853	0.00572581	0.00513735	0.00557994	0.00518631	0.00462166	0.00471206	0.00371295	0.00231601	0.00414183	0.00338181	0.0034428	0.00272208	0.00349261	0.00302305	0.0035095	0.00407776	0.00564459	0.00601541	0.00545382	0.00512519	0.00695362	0.0068739	0.00735111	0.00656721	0.00624668	0.00606744	0.00620379	0.00660139	0.0046927	0.00293114	0.00436504	0.00414228	0.00531055	0.00418054
		7.08746		0.0235958	0.00428049	0.0176753	0.017173	0.0161197	0.0115929	0.0107492	0.0111352	0.00859516	0.00916398	0.00771361	0.00773115	0.00689576	0.00638563	0.00680512	0.00344345	0.00624316	0.00554099	0.00524251	0.00520948	0.00515123	0.00573243	0.00562808	0.00615855	0.00515977	0.00573062	0.00573707	0.00596577	0.00662478	0.00611847	0.00662781	0.0076631	0.00848005	0.00788268	0.00569695	0.00763761	0.00650475	0.00568162	0.00541366	0.003716	0.00523548	0.00211837	0.00360046	0.00128304	-0.000107851	0.00293731
		7.01207		0.0219294	0.00607182	0.0163493	0.015658	0.0141934	0.0120642	0.00978975	0.00890727	0.00709207	0.00770219	0.00750241	0.00642102	0.0050136	0.00468425	0.00442446	0.00416505	0.00485397	0.00425565	0.00307624	0.00357958	0.00308916	0.00381961	0.00419884	0.00373105	0.00380899	0.00475828	0.00593076	0.00465568	0.00527313	0.00610314	0.00552497	0.00502987	0.0057187	0.00527097	0.005342	0.004746	0.00484352	0.00427619	0.00481965	0.00399075	0.00457818	0.0029147	0.00364658	0.00245095	0.00186285	0.00122749
		6.93667		0.0189696	0.00890438	0.0141518	0.0130973	0.0105117	0.0108322	0.0108922	0.00823209	0.00560409	0.00691399	0.00722986	0.00567081	0.00491644	0.00545564	0.00566373	0.00568731	0.00438122	0.00472284	0.00512472	0.00436823	0.003234	0.00338738	0.00265132	0.00241247	0.00218663	0.00181593	0.00188217	0.00278193	0.00297155	0.00363957	0.00320531	0.00374096	0.00441955	0.00497743	0.004281	0.00387726	0.00396457	0.00378043	0.00204936	0.00227888	0.00112348	0.00125455	0.000958448	-0.000786364	0.00168817	0.00232413
		6.86127		0.0194869	0.0111394	0.0146793	0.0127897	0.0109551	0.00996589	0.01066	0.00921144	0.00757223	0.00666851	0.00590835	0.00495061	0.00361593	0.00460325	0.00404604	0.00498485	0.00400395	0.00435925	0.00360382	0.00267927	0.00280698	0.00359057	0.00311099	0.00286116	0.00228275	0.0031126	0.00360972	0.00360958	0.00381743	0.0047864	0.00590214	0.00494952	0.00496966	0.00460857	0.00500492	0.00414826	0.00520418	0.00466813	0.00483522	0.00408166	0.00326709	0.00180625	0.00207684	0.00277761	0.00203729	0.00258378
		6.78587		0.0206516	0.0129657	0.0160681	0.0126355	0.0124845	0.0124097	0.010905	0.0085324	0.00734451	0.00735758	0.00590287	0.00565617	0.00680286	0.00627818	0.00615963	0.00630962	0.00607927	0.00568475	0.0072442	0.00587421	0.00525928	0.0051903	0.00372782	0.00431774	0.0028769	0.00470618	0.0046539	0.00340597	0.00445434	0.00480593	0.0056263	0.00476911	0.00415841	0.00390404	0.00517635	0.00439323	0.00381303	0.00384884	0.00298747	0.001773	0.00149496	0.00253573	0.00198309	0.00154808	0.00163762	0.0015183
		6.71047		0.0192143	0.0197894	0.0133027	0.0118836	0.00968081	0.010859	0.00887322	0.0085598	0.00773109	0.00698293	0.00640139	0.00632713	0.00553776	0.00566453	0.00515451	0.0048279	0.0057237	0.00560808	0.00475747	0.00734296	0.00513489	0.00440363	0.00420516	0.00364139	0.00325839	0.00307434	0.00371325	0.00464265	0.002809	0.00366961	0.00303147	0.00259764	0.00260355	0.00214398	0.00280722	0.00336054	0.00219343	0.00256414	0.0023318	0.00113403	0.000879174	0.00181472	0.000911669	0.00246573	0.00328047	0.00262173
		6.63507		0.0186511	0.0155318	0.0113325	0.0104246	0.00877164	0.00841115	0.00770296	0.00728956	0.00738499	0.00615988	0.00629454	0.00582108	0.00592432	0.00517524	0.00594117	0.00659175	0.0060987	0.00633275	0.00571658	0.00484298	0.00643322	0.00511936	0.00399124	0.00376588	0.00320857	0.00520889	0.00397293	0.00372434	0.00491464	0.00394708	0.00408961	0.00350928	0.00338025	0.00295703	0.00359212	0.00390941	0.00318406	0.00275409	0.00234858	0.00199595	0.00172382	0.00311786	0.00285083	0.00281286	0.00287785	0.00242712
		6.55967		0.0187939	0.0121336	0.0109959	0.0105991	0.00994404	0.00938302	0.0085201	0.00775819	0.00702721	0.00652882	0.0072133	0.00578148	0.00681259	0.00602287	0.0080316	0.00717405	0.00799218	0.00862059	0.00596701	0.00631825	0.00575801	0.00551573	0.00490004	0.00406792	0.00509964	0.00257579	0.00475246	0.00233166	0.00333439	0.00519611	0.00416575	0.00367679	0.00352465	0.00466532	0.00311351	0.00290013	0.00280157	0.00320353	0.00393229	0.0019319	0.00187302	0.00245256	0.00223376	0.00185104	0.00287865	0.00370509
		6.48428		0.0178791	0.0120943	0.010232	0.0124785	0.0103749	0.0104293	0.00856593	0.00910508	0.00715596	0.00769233	0.00657634	0.00646757	0.00683577	0.00526123	0.00634467	0.00590837	0.0063743	0.00553463	0.00603186	0.00664453	0.00583426	0.00627698	0.00633732	0.00658761	0.00672073	0.00569937	0.00503506	0.00541207	0.00395328	0.00395145	0.00312776	0.00246824	0.00308367	0.00280733	0.00291611	0.00281439	0.00248655	0.00304222	0.00265701	0.0032572	0.00258553	0.00265601	0.00300424	0.00354433	0.00317249	0.00369783
		6.40888		0.016159	0.0101914	0.0105555	0.0106857	0.00909167	0.00902443	0.00783531	0.00804301	0.00573289	0.00656606	0.00647716	0.00695803	0.00615523	0.00667091	0.00647186	0.00700596	0.00664223	0.0051384	0.00535856	0.00609449	0.00489447	0.00513029	0.00474086	0.00451215	0.00437725	0.00477306	0.00489937	0.00374827	0.00423821	0.00242033	0.00287578	0.00250532	0.0021912	0.00157552	0.00231803	0.00321187	0.00220435	0.00300659	0.00219358	0.00206559	0.00297383	0.00322463	0.00237114	0.00204654	0.00231525	0.00209023
		6.33348		0.0158268	0.0111946	0.00936956	0.00982137	0.00850147	0.00821818	0.00773295	0.00712445	0.00648359	0.00561253	0.00562536	0.00545189	0.00653841	0.00681709	0.00629783	0.0057598	0.00723306	0.00630148	0.00750796	0.00605845	0.00569344	0.00489749	0.00369747	0.00406215	0.00351957	0.00332911	0.00390392	0.00267378	0.00320402	0.00218983	0.00329611	0.00406952	0.00313751	0.00344922	0.00288628	0.00114772	0.00231453	0.00213998	0.00247543	0.00225017	0.00204335	0.00109441	0.000348164	0.00133255	0.00178555	0.00112251
		6.25808		0.0170578	0.0119029	0.00996922	0.00981454	0.00934535	0.0081613	0.00762531	0.00667763	0.00723349	0.00582238	0.00701167	0.00506374	0.00551043	0.00512331	0.00563647	0.00609346	0.00518433	0.00547923	0.00442389	0.00583073	0.00369056	0.00349781	0.00312639	0.00259213	0.00182893	0.00115582	0.000613871	0.000962147	0.00110155	0.00168809	0.000333077	0.00129099	0.00147775	0.00138994	0.00127632	0.00168665	0.00200547	0.00165607	0.00154245	0.000766934	0.00124254	-0.000187072	-0.000192521	0.000164712	-0.000897346	-0.00102615
		6.18268		0.0172845	0.010698	0.0106744	0.010449	0.01015	0.00932818	0.00865788	0.00833796	0.00777608	0.00682278	0.00675066	0.00706541	0.00782684	0.00679859	0.00712299	0.00644551	0.00681427	0.00683037	0.00714162	0.00575483	0.00558435	0.00492782	0.00451941	0.0045873	0.00402515	0.00325484	0.00238878	0.0026501	0.0025565	0.00206954	0.0014824	0.00188113	0.00163339	0.00224101	0.0023452	0.00265115	0.00205884	0.00244923	0.00232515	0.00193538	0.00212698	0.00147728	0.00103179	0.000735081	0.0012909	0.00186661
		6.10728		0.0181816	0.0121681	0.0119603	0.00885214	0.0101047	0.00834883	0.00889506	0.00675459	0.0073615	0.00634298	0.00724653	0.00678212	0.00769681	0.00618191	0.00691186	0.0058176	0.00636389	0.00478002	0.00462891	0.00356016	0.00338081	0.00321317	0.00312829	0.00314888	0.00314175	0.00196493	0.00202428	0.000417123	0.00136563	0.00103637	0.00127229	0.000549312	0.00152819	0.00156614	0.0019004	0.00144523	0.00209277	0.00175756	0.0022298	0.00189462	0.00257944	0.00202828	0.00111976	0.00101857	0.000612338	0.0013153
		6.03188		0.021258	0.0139895	0.0126064	0.0107153	0.0110637	0.00931564	0.00959288	0.00690803	0.00770221	0.00675415	0.00612306	0.00696933	0.00625295	0.00783855	0.00702356	0.00684921	0.00634247	0.00591841	0.00564029	0.0043426	0.00497775	0.00330224	0.00443896	0.00257026	0.00191329	0.00178679	0.00278801	0.00271673	0.00233885	0.00312592	0.00128523	0.00291551	0.00147447	0.00261895	0.00254769	0.00209563	0.0016537	0.0026934	0.00264624	0.002357	0.00247125	0.00200016	0.00229978	0.000981735	0.000864012	0.000993712
		5.95649		0.0258718	0.0198963	0.0196982	0.0185607	0.0160644	0.0149951	0.0132273	0.0118563	0.0108652	0.0129805	0.0117564	0.0103207	0.0115236	0.00943401	0.011863	0.0102838	0.0110632	0.0101081	0.00835928	0.00906301	0.00618459	0.0062802	0.0053075	0.00472757	0.0043937	0.00314499	0.00344499	0.00396396	0.00288753	0.0020315	0.00287131	0.00186351	0.00228134	0.00285626	0.00261073	0.00266887	0.00180001	0.00194547	0.0013675	0.00217879	0.00145679	0.00107364	0.000690301	0.00110372	-0.000376827	6.812e-05
		5.88109		0.0250576	0.0185089	0.0196936	0.0174056	0.0148381	0.0124703	0.00907424	0.0109396	0.00879149	0.00702809	0.00732963	0.00592067	0.00523359	0.00669651	0.00621544	0.00623127	0.00795214	0.00607069	0.00652731	0.00615796	0.0056361	0.00512704	0.0039148	0.00338079	0.00440138	0.00321169	0.0018162	0.00270021	0.00101819	0.00123384	0.000956071	0.000884854	0.000724484	0.000603036	0.000231752	0.000667548	0.000864931	9.48275e-05	0.00149674	0.00188069	0.000691297	0.0013746	0.00188819	0.00260355	0.00221758	0.00221882
		5.80569		0.0272243	0.0210154	0.021568	0.0176689	0.0180274	0.0145349	0.0130426	0.0132803	0.0129688	0.0106437	0.00765754	0.00918703	0.00969354	0.00878309	0.00973318	0.00858107	0.00792384	0.00952406	0.0087626	0.00685751	0.00498836	0.00626731	0.00521777	0.00496684	0.00532378	0.00464858	0.00547257	0.00552769	0.00458693	0.00501699	0.00485261	0.00318452	0.00368427	0.00355705	0.00191864	0.00276427	0.00213215	0.00208289	0.00149111	0.00179148	0.00168259	0.00293221	0.00267409	0.00249413	0.00210495	0.00157307
		5.73029		0.0233056	0.0175512	0.0163207	0.0141069	0.0149665	0.0107456	0.00985864	0.00893744	0.00783006	0.00653755	0.00525531	0.00559049	0.00568734	0.00667865	0.00477458	0.00464439	0.00500994	0.00439662	0.00368802	0.00277963	0.00337367	0.00352936	0.00226474	0.0026382	0.00262795	0.00289024	0.0025396	0.00322012	0.00320422	0.00317152	0.00280636	0.00272927	0.00240851	0.00258591	0.00142767	0.00238383	0.00213177	0.00239455	0.00199972	0.00254265	0.00194226	0.00121517	0.00143737	0.00183102	0.00198506	0.00100997
		5.65489		0.0217526	0.0151411	0.0159925	0.0142919	0.0131278	0.0108635	0.0127689	0.0113839	0.00985403	0.00864394	0.00783244	0.00812658	0.00740082	0.00625004	0.00578323	0.00660326	0.00699622	0.00553537	0.00419376	0.00489086	0.00488111	0.00372837	0.00378213	0.00275545	0.00295356	0.00233472	0.00183841	0.00197173	0.00188699	0.00166233	0.00217198	0.00196662	0.00207027	0.00213937	0.00211616	0.00210772	0.00172183	0.00115705	0.0021703	0.00193244	0.00183571	0.00147569	0.00101012	0.00181152	0.00216541	0.0016459
		5.57949		0.0206553	0.0154288	0.0138151	0.0121438	0.00980728	0.0116792	0.00937838	0.00895833	0.00712529	0.00582793	0.00593319	0.00518127	0.00342943	0.00461433	0.00583502	0.00511464	0.00353874	0.00281523	0.0042453	0.00428553	0.00371423	0.00300009	0.00193275	0.00289704	0.00289068	0.00333751	0.00327411	0.00355368	0.00366959	0.00313335	0.00327058	0.00246639	0.00402175	0.00399729	0.00389923	0.00354808	0.00264049	0.00335519	0.00397414	0.00246543	0.00252371	0.0026126	0.00177936	0.00151379	0.00184967	0.0011214
		5.50409		0.0172059	0.0107492	0.0102727	0.00871238	0.00753747	0.00750107	0.00774097	0.00578346	0.00559023	0.00423382	0.00493332	0.00412327	0.00540225	0.00454683	0.00386253	0.00337948	0.00336516	0.00296306	0.00237973	0.0021639	0.00257731	0.00212699	0.00113827	0.00199321	0.00120981	0.00158389	0.00183464	0.00210965	0.00271077	0.00269135	0.00260033	0.00202253	0.00223126	0.00226025	0.00314978	0.00252053	0.00263221	0.00303191	0.00227813	0.00228292	0.002213	0.00187863	0.00214711	0.00263647	0.00192568	0.000831352
		5.4287		0.0191638	0.0145066	0.0118326	0.0116852	0.00983726	0.00903285	0.00776625	0.00515949	0.00442131	0.00507325	0.00422884	0.00357485	0.00400121	0.00395371	0.00321675	0.00413232	0.00402058	0.00318374	0.00405779	0.00374978	0.0035226	0.00310291	0.00327505	0.00304214	0.00254644	0.00261631	0.00279467	0.0023961	0.00330523	0.00303116	0.00289516	0.00345797	0.00330943	0.00390793	0.00412845	0.00409227	0.00474493	0.00442372	0.00347058	0.00372091	0.00381692	0.00284421	0.00199148	0.00118874	0.00173519	0.00145969
		5.3533		0.0188506	0.0150059	0.0128335	0.0112549	0.00902973	0.00976168	0.00873874	0.00672985	0.00714349	0.00744189	0.00532545	0.00502479	0.00426395	0.00308314	0.00277197	0.00247036	0.00238919	0.0014272	0.000755523	0.000446684	3.64631e-05	-0.000346649	0.000287415	0.00113039	0.000736043	0.000511701	0.00122224	0.00181063	0.00200263	0.00212298	0.00228225	0.00270287	0.00295568	0.00222857	0.00318329	0.00277396	0.00230844	0.00203319	0.00208248	0.00241433	0.00232211	0.00227567	0.00189861	0.00228922	0.00307146	0.00155846
		5.2779		0.0169733	0.011094	0.00962393	0.00802639	0.00802294	0.0069347	0.00502952	0.00461159	0.00559195	0.00405266	0.00395088	0.00366602	0.00327958	0.00273062	0.00266716	0.0019097	0.00133064	0.000930114	0.000871616	0.000753635	0.000572136	7.14636e-05	-9.67822e-05	-1.89802e-05	-0.000399926	0.000738426	7.10335e-05	0.000437234	-0.00109268	-0.000357259	0.0009813	0.000874637	0.000674839	0.00070109	0.00153545	0.002236	0.00194897	0.00273176	0.00175348	0.00217526	0.00181729	0.00118428	0.00158437	0.00117711	0.00103176	0.00168282
		5.2025		0.017808	0.0129029	0.0106791	0.00896792	0.00959335	0.00696803	0.00448531	0.00479044	0.00505646	0.0027103	0.00298189	0.00299826	0.00367497	0.00364534	0.00292391	0.00191173	0.00209028	0.001812	0.00142727	0.000795868	0.00073761	0.000130107	-0.00096546	-0.00105319	-0.000793308	-0.00106518	-0.00227534	-0.00172626	-0.0016	-0.00195615	-0.00147487	-0.00101547	-0.000573897	-0.000562888	1.87458e-06	0.00127346	0.000199747	0.00102829	0.00195047	0.00199145	0.000580257	0.00124213	0.000971925	0.00085057	0.000354771	0.00102711
		5.1271		0.0192113	0.0127244	0.0111713	0.00947621	0.0105557	0.00966448	0.0069161	0.00795228	0.00593051	0.00549375	0.00567149	0.00440506	0.00431104	0.00325165	0.00307835	0.00276392	0.00183804	0.00180812	0.00135958	0.000458071	-0.000611732	-0.00107444	-0.00125983	-0.00197849	-0.00228246	-0.00224316	-0.0025138	-0.00154115	-0.00154253	-0.00273429	-0.00176806	-0.00182957	-0.00113781	-0.000260161	-0.00146971	-0.00107058	-0.00103045	-0.000529877	-0.00108381	-0.000862002	-0.000160555	-0.000202718	5.87396e-05	0.000969743	0.00133013	0.000988589
		5.0517		0.0198676	0.0141774	0.0130735	0.011678	0.0120808	0.00878073	0.00826202	0.00909889	0.00606296	0.0063981	0.0054259	0.0040962	0.00453777	0.0035256	0.00314722	0.00243405	0.00262389	0.00241212	0.00212522	0.00234731	0.000843443	0.00130915	0.000635702	0.000203496	-0.000610474	-0.00138522	-0.000105759	-0.00147723	-0.000598997	-0.000227089	-3.43581e-05	-7.80692e-05	0.000364019	0.000479934	-6.10248e-05	0.000507248	6.21292e-05	0.000214958	0.000367177	0.000595081	0.00103792	0.00161741	0.00117524	0.00154107	0.00207367	0.00132818
		4.9763		0.0217926	0.0177185	0.0153078	0.0127522	0.0149415	0.0101621	0.011518	0.00948734	0.00683905	0.0079072	0.00673862	0.00571523	0.00487695	0.00485524	0.00348523	0.002904	0.00301561	0.0027013	0.00209781	0.00123676	0.00164411	0.00139501	0.00135551	0.00053239	0.000798871	0.00161384	0.000360721	0.00110266	0.00113484	0.000879194	0.00197831	0.00138312	0.000897042	0.000143499	0.00101857	0.000919326	0.000868551	0.00031812	0.00233229	0.00127911	0.00192006	0.00185072	0.00281354	0.00295485	0.00392839	0.0034728
		4.90091		0.0191158	0.0130341	0.0120405	0.0102593	0.0113456	0.00733871	0.0076788	0.00568766	0.00471545	0.00565306	0.00351014	0.00376022	0.00360715	0.00380967	0.0028332	0.00289051	0.0021259	0.001389	0.00174941	0.00161527	0.00179022	0.000651145	0.000350233	0.000820894	-0.00035414	7.8738e-05	0.00121365	0.00101582	0.00167637	0.00258063	0.00217793	0.00295878	0.00343504	0.00239859	0.00236639	0.000833214	0.000701758	0.000544564	0.000515431	0.00141832	0.000862939	0.00185954	0.00249551	0.00240221	0.00217956	0.00305656
		4.82551		0.0206356	0.0155378	0.0132802	0.0109436	0.011593	0.0067031	0.00800204	0.00568601	0.00586045	0.00468048	0.00487011	0.00547658	0.00392847	0.00238062	0.00244966	0.00278843	0.00153846	0.00173338	0.0019072	0.00203287	0.0011573	0.00121449	0.00182348	0.00112404	0.000601279	0.00138007	0.000946766	9.43077e-05	0.00125707	0.00159251	0.0021916	0.00353018	0.00307656	0.00330191	0.00174985	0.00163594	0.00110801	0.00143238	0.00116503	0.000927301	0.00236014	0.00186799	0.00219711	0.00261042	0.00241191	0.00211382
		4.75011		0.0197671	0.0148142	0.0123324	0.0105541	0.00811012	0.00625491	0.00658608	0.0043998	0.00420004	0.00286117	0.00372641	0.00358415	0.00324452	0.00287027	0.00204546	0.00147983	0.00157963	0.00135548	0.00129054	0.000661116	0.000636216	0.00115974	0.00129561	0.0017128	0.00224736	0.00184124	0.00146172	0.00148723	0.00318958	0.0028572	0.00328362	0.00424329	0.00266105	0.00363847	0.00339189	0.00233057	0.00220401	0.000631884	0.00113379	0.00103834	0.00140715	0.00249043	0.00210213	0.0021107	0.0029458	0.00242332
		4.67471		0.0202196	0.0147856	0.0117221	0.011163	0.0080862	0.00575627	0.00523541	0.00244156	0.00291424	0.00277933	0.00353393	0.00275965	0.00423306	0.00301174	0.00283119	0.00225783	0.00211642	0.00178047	0.00128996	0.00147149	0.00148076	0.00210253	0.00222208	0.00117832	0.00166793	0.00227673	0.00194677	0.00332522	0.00319404	0.00416835	0.00572504	0.00531416	0.0052811	0.00580923	0.00486611	0.00286278	0.00289742	0.00188547	0.00150109	0.00215465	0.00220164	0.00254666	0.00293618	0.00351656	0.00285297	0.00387964
		4.59931		0.0196288	0.0143394	0.0115707	0.0120659	0.00841688	0.00709983	0.00566664	0.00316867	0.00397315	0.00215959	0.00298918	0.00311056	0.00133283	0.00285663	0.00206816	0.00202416	0.0010966	0.00181131	0.000879697	0.00242163	0.000519909	0.00301145	0.00166023	0.00287658	0.00270303	0.00403673	0.0040272	0.00470569	0.00512125	0.00621201	0.00549024	0.00572183	0.00448513	0.00535788	0.00468256	0.00378515	0.00282278	0.00242296	0.00303357	0.00303987	0.00201007	0.00260042	0.0032065	0.0030785	0.00345407	0.00436892
		4.52391		0.0161615	0.0104783	0.00950937	0.00815873	0.00633584	0.00455332	0.00410764	0.00382697	0.00366628	0.00357514	0.00344367	0.00358627	0.00309611	0.00322553	0.00255673	0.00232789	0.00233716	0.00165923	0.00293722	0.00228185	0.00390399	0.00259794	0.00352477	0.00283047	0.00261268	0.00218205	0.00268461	0.00315723	0.00398409	0.00331281	0.00534736	0.00450592	0.00487545	0.00420382	0.00497666	0.00365307	0.00312745	0.00284912	0.00279131	0.0020717	0.00353301	0.00278767	0.0035621	0.00294464	0.00261391	0.00216962
		4.44851		0.0170751	0.0111396	0.00967047	0.00854902	0.00625566	0.00570791	0.005089	0.00369392	0.00364369	0.00277384	0.00314655	0.00350969	0.00269099	0.00261541	0.00280668	0.0025271	0.00182758	0.00223341	0.00268026	0.00245275	0.00391209	0.00400154	0.00283657	0.00353623	0.00268641	0.00361006	0.00382149	0.00348213	0.00411021	0.0040768	0.00524338	0.00506695	0.0052899	0.00404752	0.0040937	0.00347034	0.00318308	0.00267681	0.00369742	0.00352241	0.00381012	0.00375655	0.0031445	0.00380486	0.00363719	0.00287007
		4.37312		0.0148612	0.00818282	0.00667398	0.00605877	0.0049231	0.00292511	0.00249025	0.00246788	0.00148384	0.00181221	0.00165191	0.00195049	0.00186414	0.000919797	0.00163966	0.00152885	0.00193766	0.00194078	0.00168506	0.00185693	0.00219466	0.00201885	0.00195149	0.00254703	0.00244334	0.00189079	0.00213978	0.00202872	0.00163938	0.0024215	0.00267494	0.00265915	0.00309015	0.0031636	0.0029355	0.00233116	0.00297904	0.00279847	0.00187124	0.00291616	0.00294081	0.00301061	0.00299155	0.00327175	0.00301746	0.00301447
		4.29772		0.0140698	0.00753553	0.00679552	0.00616954	0.00459875	0.00493485	0.00299762	0.00348775	0.00203763	0.00276614	0.00275591	0.00150191	0.00249543	0.00124178	0.00161779	0.00212149	0.000930165	0.00204916	0.00228334	0.00153509	0.00206916	0.00200786	0.00217112	0.00227996	0.00198233	0.00253739	0.00247031	0.00258444	0.00250695	0.00262598	0.00280097	0.00287458	0.00327799	0.00297439	0.00328017	0.00269031	0.00336048	0.0030088	0.00329179	0.00391491	0.00301068	0.00395455	0.00255954	0.0025525	0.00193627	0.00200354
		4.22232		0.0151642	0.00887969	0.00812833	0.00651525	0.00524095	0.00510396	0.00371432	0.00413363	0.00282266	0.00223989	0.00258724	0.00208434	0.00130212	0.00188344	0.00193433	0.00294307	0.0021363	0.00243342	0.00232189	0.00234079	0.00199937	0.00206818	0.00172607	0.00204653	0.00220502	0.00143733	0.000778765	0.00179904	0.00144122	0.00150513	0.00262666	0.00235654	0.00213715	0.00267046	0.00216366	0.00280789	0.00324447	0.00358481	0.00363471	0.00333292	0.00380934	0.00358776	0.00295321	0.00299841	0.00312002	0.0028285
		4.14692		0.0128387	0.00692518	0.00615829	0.00514112	0.00523333	0.00378628	0.00346686	0.00342287	0.00258757	0.00196953	0.00231628	0.00241391	0.00183638	0.00197672	0.00205963	0.00240027	0.0026145	0.00151668	0.00267477	0.00270571	0.00214516	0.00258129	0.00224438	0.00188995	0.00156182	0.00153975	0.00173199	0.00109312	0.00106874	0.00179925	0.00126966	0.00173771	0.00256048	0.00215747	0.00230555	0.00231865	0.00218416	0.00185149	0.00236493	0.00240422	0.00254285	0.00241921	0.00219133	0.00191191	0.00233089	0.00200109
		4.07152		0.012473	0.00688886	0.00637136	0.0049219	0.00433742	0.00389558	0.00297692	0.00310451	0.00325556	0.00203003	0.00194351	0.00159585	0.00158476	0.0021913	0.00275159	0.00187887	0.00233485	0.00227023	0.0016903	0.0019867	0.00196123	0.00244124	0.00251349	0.00160647	0.00205339	0.00133028	0.00168352	0.00135429	0.00074307	0.00178851	0.00136066	0.001685	0.00172884	0.00223561	0.00219932	0.00245886	0.00241362	0.00218758	0.00174266	0.00243588	0.00190614	0.00183407	0.00193976	0.00212761	0.00126547	0.00212438
		3.99612		0.0130069	0.00684925	0.00687988	0.00499636	0.00415096	0.00416961	0.00260124	0.00266627	0.00268523	0.00225549	0.00217926	0.00252421	0.00251313	0.00273748	0.00285115	0.00290831	0.00298605	0.00279245	0.00230507	0.00212304	0.00262702	0.00289833	0.00234436	0.00265954	0.00243525	0.00255442	0.00202026	0.00196032	0.00177948	0.000969975	0.00116792	0.00104046	0.00177041	0.00238047	0.00227404	0.00308994	0.00293774	0.00331511	0.00276428	0.00269976	0.00312661	0.00317633	0.00196716	0.00276673	0.00175833	0.0023155
		3.92072		0.0127881	0.00612056	0.00552708	0.00391508	0.0028431	0.00258899	0.00191279	0.00179934	0.0015534	0.00157253	0.00180588	0.00165018	0.00153383	0.0012934	0.00216924	0.00222207	0.00219546	0.00151899	0.00222168	0.00174606	0.00222053	0.00244504	0.0025616	0.00280382	0.0015631	0.00153612	0.00112979	0.000832523	0.000857399	0.00030163	0.000616911	0.00046176	0.000582553	0.00102939	0.000929913	0.00156754	0.00212521	0.00145873	0.00138164	0.00153112	0.00146412	0.00125547	0.00110615	0.00111574	0.000826204	0.00144947
		3.84533		0.0141395	0.00754977	0.0073557	0.00587146	0.00446015	0.00412881	0.00328733	0.00239947	0.00288274	0.0030047	0.00285398	0.00265528	0.00351194	0.00351761	0.00361612	0.00353964	0.00353058	0.00289879	0.00218641	0.00327786	0.00299632	0.00305605	0.00334037	0.00321148	0.00306641	0.00218128	0.00202667	0.00174297	0.00122747	0.00127336	0.000981649	0.00122729	0.00139188	0.0025724	0.00264294	0.00296416	0.00300397	0.00346335	0.00303159	0.00197142	0.00254966	0.00188132	0.00209423	0.00172831	0.00193301	0.00260141
		3.76993		0.0134233	0.00641602	0.0067191	0.00488375	0.00392312	0.00312351	0.0032961	0.00157969	0.00191294	0.00232531	0.00253975	0.00282003	0.00259395	0.0028585	0.00342961	0.00334681	0.00229675	0.00295785	0.0019721	0.00215748	0.00228088	0.00227322	0.00241223	0.00208502	0.00200479	0.00208309	0.00144442	0.00117538	0.00101446	0.000252732	0.000486636	0.000933594	0.00153048	0.00176962	0.00213793	0.00224602	0.0014084	0.00176193	0.00193208	0.00130029	0.000580723	0.000427652	0.000396906	0.00122113	0.00090574	0.0010917
		3.69453		0.0122192	0.00602901	0.00663816	0.00513971	0.00424319	0.00337381	0.00286226	0.00219938	0.00222109	0.00200443	0.00221353	0.00231534	0.00230611	0.00218033	0.00265778	0.0027267	0.00213822	0.00248547	0.00252626	0.00224467	0.00208391	0.00223043	0.00242614	0.00206298	0.00213723	0.00204618	0.00139656	0.000869535	0.000872589	0.000890815	0.000814245	0.00128236	0.00101118	0.00124255	0.00202252	0.00164386	0.00180622	0.00187025	0.00166733	0.00181798	0.00131251	0.00167796	0.00135469	0.00100845	0.0018141	0.00116423
		3.61913		0.0125865	0.00702912	0.00622716	0.00454454	0.00374192	0.00241203	0.00317347	0.00294145	0.0021972	0.00268721	0.00198522	0.00243075	0.00246414	0.00241615	0.0025534	0.0026545	0.00306952	0.00197674	0.00190249	0.00162635	0.00160417	0.0023854	0.00225939	0.00233148	0.00189415	0.00183644	0.00110102	0.00121819	0.0011972	0.000725639	0.000956298	0.00151752	0.00213376	0.00136591	0.001999	0.00122337	0.00114474	0.00111998	0.00145021	0.00175557	0.00116434	0.00142594	0.000682632	0.00112699	0.00122914	0.00125823
		3.54373		0.0131912	0.00708639	0.00569506	0.00472123	0.0031336	0.00245658	0.00208444	0.00203881	0.00167616	0.00184359	0.00139755	0.00184956	0.00195582	0.00180809	0.00164022	0.00173627	0.00237955	0.00210911	0.00207779	0.00218553	0.00248591	0.00140689	0.00209566	0.00162855	0.00158922	0.00163637	0.00126526	0.00103714	0.000813968	0.000959278	0.00140433	0.001495	0.00124401	0.00160689	0.00149401	0.00156542	0.0018708	0.00182134	0.00111505	0.00101043	0.000343458	0.00135015	0.00122463	0.00136571	0.00133475	0.00110893
		3.46833		0.0140097	0.00746095	0.00703999	0.00613282	0.00517417	0.00436852	0.00287482	0.00290003	0.0029074	0.00248652	0.00230711	0.00225938	0.00189771	0.00224228	0.00234162	0.00263799	0.00295377	0.00252016	0.00295544	0.00271646	0.00279618	0.00279659	0.00285127	0.00220903	0.00179889	0.00187549	0.00166749	0.000921132	0.000827746	0.000502005	0.000762771	0.000318212	0.00110924	0.000797272	0.00153309	0.00161295	0.00144328	0.00128953	0.00140345	0.00130923	0.00130326	0.0010183	0.00177093	0.00136951	0.00157065	0.00112504
		3.39293		0.0150652	0.00963685	0.00794679	0.00665607	0.00549326	0.00452366	0.00286977	0.00288475	0.00289072	0.0028069	0.00268534	0.00287534	0.00301662	0.00193945	0.00274565	0.00255942	0.00342082	0.003953	0.00351231	0.00311361	0.00318481	0.00294744	0.00241898	0.00234149	0.0021635	0.00159273	0.00128895	0.00100535	0.000222881	0.00076987	0.0014705	0.00140389	0.00223277	0.00235328	0.00290105	0.00260337	0.0017842	0.000733265	0.000930372	0.00105721	0.00152125	0.00142988	0.00147561	0.00209108	0.00141777	0.00131492
		3.31754		0.014624	0.00918743	0.00775298	0.00604114	0.00476351	0.00397105	0.0027578	0.00219874	0.00167504	0.00231947	0.00193413	0.00159706	0.00168781	0.00163688	0.00123069	0.00202723	0.00253483	0.00318675	0.0031756	0.00350646	0.0024941	0.00258516	0.00236319	0.00175152	0.00203355	0.00160894	0.00126506	0.000606683	0.000661707	0.000888391	0.000631869	0.00178927	0.00183764	0.00245703	0.00261231	0.00201837	0.0016189	0.00142742	0.00157982	0.00135164	0.00129114	0.00190886	0.00182543	0.00126606	0.000385538	0.000195424
		3.24214		0.0176799	0.0124533	0.0100375	0.00794283	0.00588822	0.00432056	0.00299518	0.00281704	0.00315136	0.00264775	0.00261907	0.00253581	0.00238276	0.00284535	0.00253835	0.00296467	0.00329231	0.00414516	0.002778	0.00291944	0.00236121	0.00192388	0.00142065	0.000669096	0.00135451	0.000601991	-0.000124586	6.37571e-05	-0.000260104	-3.82243e-05	0.0002019	0.0014931	0.0013549	0.00112155	0.00132936	0.000607157	0.000990376	-2.29136e-05	0.000461517	0.000437298	0.00127796	0.00181831	0.00136717	0.00111932	0.000454672	-0.000364419
		3.16674		0.0195469	0.013534	0.0122873	0.0098056	0.0069779	0.00449074	0.00340623	0.00267078	0.00220224	0.00199758	0.00222486	0.00214712	0.0018756	0.00212234	0.00231527	0.00251369	0.00262131	0.00277071	0.00301139	0.00279506	0.00220624	0.00262742	0.00168744	0.00118715	0.000998874	6.03168e-05	0.00069112	6.15163e-05	-0.00049843	-0.000308565	-0.000192925	0.00048275	0.00079509	0.00123985	0.00105348	0.00126182	0.0011175	0.000632467	0.000756468	0.00123104	0.0009061	0.00171442	0.000943804	0.000205191	-0.000156274	-0.000743269
		3.09134		0.0266207	0.0218646	0.0189809	0.0147412	0.010605	0.00758484	0.00524073	0.00395301	0.00231207	0.00148283	0.00070395	0.00094481	0.000831742	0.0010222	0.00147708	0.00115077	0.00113903	0.00120134	0.000589438	0.000806522	0.000207588	-0.00057451	8.0979e-05	0.000140863	0.0006193	0.00085834	0.00112621	0.000730517	0.00169031	0.0014867	0.00123255	0.00117112	0.00109051	0.000901197	0.0012122	0.00190311	0.00113447	0.00116338	0.00116418	0.00107517	0.00112523	0.000300424	0.000815469	6.25672e-05	-0.000543612	-0.00170898
		3.01594		0.0318543	0.0254915	0.0203985	0.0185137	0.0124091	0.0091512	0.00655055	0.00350083	0.00352176	0.00204479	0.00174348	0.000511928	0.000756405	0.00057987	0.000437626	0.00210589	0.00120258	0.000868069	0.000306749	-0.000529645	-1.49461e-05	-0.00089987	-0.00150558	-0.000128934	0.000641371	0.000900365	-5.20354e-05	0.0011411	0.00151307	0.00140751	0.00253039	0.0025367	0.0026662	0.00284156	0.00308163	0.00311484	0.00298501	0.00290293	0.00316038	0.00314179	0.0029797	0.00234682	0.0010172	0.000979579	0.000772135	-0.00164124
		2.94054		0.0421894	0.0409653	0.0365225	0.0277574	0.0190764	0.0114709	0.00746357	0.00437405	0.00269444	0.00150256	0.000246867	-0.000232863	-0.000538858	-0.000370246	-0.00150147	-0.00172812	-0.00117928	-0.00358274	-0.00446426	-0.00419767	-0.00554303	-0.00545814	-0.00430316	-0.00357137	-0.00229448	-0.0010854	-0.000494679	-0.000272429	-0.000923091	0.000761961	0.00203734	0.00318484	0.00331743	0.00420507	0.00453975	0.00559841	0.00500089	0.00568	0.00522714	0.00384219	0.00355752	0.00176364	0.00066029	9.57918e-05	-0.000819069	-0.0022088
		2.86514		0.0443862	0.036719	0.0315912	0.0269532	0.0174664	0.0127821	0.00613354	0.0054871	0.00233121	0.00191343	0.00142629	0.000629276	0.000463263	-0.000627687	0.000226445	-0.000674737	0.000420972	3.68107e-05	-0.000384704	-0.00184462	-0.00230286	-0.00152076	-0.00197745	-0.00136856	-0.00130408	-0.000651949	0.00063726	0.00153944	0.00188113	0.00267955	0.00290235	0.00331249	0.0034168	0.00428896	0.00433903	0.00454202	0.0036789	0.00446416	0.00417336	0.00578628	0.00506462	0.00508883	0.00377519	0.00252513	0.00186351	0.000272602
		2.78975		0.0519811	0.0413146	0.0385206	0.0326261	0.0220616	0.0169756	0.0089743	0.0062882	0.0020861	0.00176075	0.000124505	0.000512872	0.000482058	0.000721695	-0.000729323	-0.000544577	-0.00114558	-0.00161442	-0.00126137	-0.00179794	-0.00289879	-0.00282112	-0.00168294	-0.000760469	0.000925022	0.00195971	0.00156914	0.00264425	0.00343475	0.0051772	0.00611371	0.00694048	0.00649253	0.0076794	0.00826805	0.00899018	0.00780548	0.00873333	0.0082126	0.00877822	0.00788846	0.00664933	0.00742476	0.00485795	0.00444723	0.00178585
		2.71435		0.0589437	0.0540067	0.0531182	0.0407193	0.031759	0.0235143	0.015648	0.0100709	0.0054024	0.00487189	0.00367248	0.00141813	0.000351356	-0.000718894	-0.00169471	-0.00139536	-0.00318047	-0.00312163	-0.00346366	-0.00321263	-0.00285586	-0.00405469	-0.00395297	-0.00374255	-0.00349542	-0.00325342	-0.0028978	-0.00319726	-0.00103129	-0.00218113	0.000250929	0.00303104	0.00468898	0.00690571	0.00639342	0.00667776	0.00699215	0.00673177	0.00712191	0.0062836	0.00685154	0.00543857	0.00548815	0.00418361	0.00417466	0.0027673
		2.63895		0.0631949	0.0503119	0.0419634	0.0404032	0.0278502	0.0243501	0.0157282	0.0123149	0.0104418	0.00950255	0.00766413	0.00611648	0.00489914	0.00364813	0.00338215	0.00328	0.00368361	0.00405074	0.00329092	0.00264997	0.00150387	0.000293239	-0.00100593	-0.00135563	-0.000240461	0.000517428	0.00271743	0.00397491	0.00612541	0.00598125	0.00850755	0.00961386	0.00928268	0.0107993	0.00989202	0.0100065	0.00847425	0.00831082	0.00753057	0.00824201	0.00834668	0.00837375	0.00838254	0.00808221	0.00531528	0.00454807
		2.56355		0.0905553	0.0883629	0.0802074	0.0678931	0.0465769	0.0326834	0.0224044	0.0142148	0.0123294	0.0089082	0.0079884	0.00731689	0.0055699	0.00409604	0.00306409	0.00262942	0.00443942	0.00445329	0.00445147	0.00560126	0.00194597	0.00126793	-0.00147507	-0.00229789	-0.00172085	-0.00137083	2.11973e-05	0.00206374	0.00322139	0.00629195	0.00668747	0.0100527	0.0110541	0.0126531	0.0134586	0.0129658	0.0126022	0.0113537	0.012889	0.0125231	0.013431	0.0130062	0.0117932	0.0110575	0.00773871	0.00739771
		2.48815		0.0874439	0.0744568	0.0656388	0.0564425	0.0425854	0.0322323	0.0253535	0.0224985	0.0192881	0.0232724	0.0202314	0.0210942	0.0202835	0.0167516	0.0169701	0.0130099	0.0127049	0.0126145	0.0126689	0.0119129	0.0108958	0.00809664	0.00512071	0.00371295	0.00203717	0.00226379	0.00124113	0.00365115	0.00491088	0.00830325	0.00962669	0.011694	0.013114	0.0125097	0.00935973	0.00970306	0.00649992	0.00750375	0.00634138	0.00815188	0.008977	0.0108882	0.0124718	0.010713	0.00887888	0.00752037
		2.41275		0.109222	0.109515	0.093924	0.0769187	0.0578827	0.0454312	0.0353712	0.0294409	0.0307155	0.032347	0.0342418	0.0353883	0.0300199	0.0267255	0.0202512	0.0155055	0.0146556	0.0137954	0.013946	0.013494	0.0132321	0.0123265	0.0102469	0.00382744	0.0027303	0.00199	0.00316697	0.00386805	0.00548991	0.00642621	0.0106523	0.01078	0.0102106	0.00991622	0.00713933	0.00728833	0.00608238	0.00612597	0.00684997	0.00848999	0.00915931	0.0102723	0.0112709	0.0092216	0.00892775	0.00669317
		2.33736		0.108986	0.0984002	0.0918727	0.0700979	0.0576559	0.0479616	0.0409604	0.0385348	0.0391283	0.0423957	0.0393779	0.0363401	0.0333855	0.0279319	0.0208643	0.0164414	0.0153315	0.0181601	0.0150263	0.0164869	0.0155073	0.0139777	0.0116684	0.00781102	0.00517066	0.0043699	0.00403631	0.0062143	0.00756841	0.00846661	0.0106279	0.0109779	0.013919	0.0133123	0.0121254	0.010386	0.0114729	0.0114022	0.0112824	0.0114043	0.0148401	0.0165667	0.0166892	0.0146541	0.0137611	0.0114685
		2.26196		0.110199	0.094703	0.0908543	0.0713207	0.063824	0.0502616	0.0467884	0.0432216	0.0446247	0.0440212	0.0459653	0.0442355	0.03857	0.0324326	0.030206	0.0263415	0.0223284	0.0205185	0.0184017	0.0168921	0.0158913	0.0118526	0.00927127	0.00836427	0.00675161	0.00708608	0.00904709	0.0105051	0.0131216	0.0136811	0.0141848	0.0121992	0.0122053	0.0121426	0.00916651	0.0100454	0.00972496	0.0129641	0.0128523	0.0138094	0.0157676	0.0166352	0.0152401	0.0134999	0.0122055	0.00948482
		2.18656		0.133049	0.137309	0.1149	0.0966712	0.0801694	0.0665138	0.0579103	0.0515603	0.0533316	0.0560297	0.0578406	0.0576282	0.050426	0.042372	0.038737	0.0344443	0.0280335	0.0241966	0.023355	0.0233379	0.0218658	0.0179162	0.0143902	0.0124731	0.0113431	0.0113805	0.0115847	0.0122556	0.0125252	0.011019	0.010116	0.00914912	0.0119729	0.0113225	0.0113948	0.0110784	0.0126107	0.0143332	0.0155436	0.0164821	0.0171927	0.0178625	0.0181581	0.0176834	0.0149664	0.0128388
		2.11116		0.126951	0.124465	0.105992	0.0890651	0.0799778	0.0658791	0.05535	0.0548712	0.0573078	0.0626289	0.0629808	0.0576927	0.0512941	0.0482306	0.0402043	0.033355	0.0295989	0.0318168	0.0277967	0.0269136	0.0244719	0.0215543	0.0180233	0.0148182	0.0111875	0.0108339	0.0105025	0.0121015	0.0138905	0.0149341	0.0145939	0.0142718	0.0137365	0.0139404	0.0126653	0.0126782	0.0137058	0.0133232	0.0157305	0.0151136	0.017239	0.0166197	0.0165984	0.0142393	0.0128241	0.0117604
		2.03576		0.131216	0.131987	0.111512	0.0940199	0.0743148	0.0555356	0.0486655	0.0467966	0.0500318	0.0575387	0.0583415	0.0605048	0.056697	0.0484752	0.0389255	0.0337277	0.0271456	0.0222416	0.0197646	0.0193044	0.0151357	0.0162222	0.0116581	0.00999625	0.0097641	0.00839481	0.00886851	0.00852214	0.00726024	0.00608645	0.00621629	0.00640879	0.00715156	0.00970313	0.0109887	0.0119606	0.0141402	0.0152926	0.0158777	0.0165531	0.0182099	0.0186814	0.0195762	0.0210862	0.0174847	0.0159907
		1.96036		0.135787	0.122827	0.110259	0.091051	0.0773029	0.0626559	0.0614455	0.0561043	0.0565426	0.0581985	0.0597908	0.059296	0.056246	0.0506013	0.0416847	0.0338848	0.0294298	0.0247576	0.0248963	0.0213674	0.0159451	0.0127448	0.0105618	0.00997667	0.0101055	0.00928609	0.00760718	0.00796311	0.00858043	0.0088547	0.00862552	0.00962978	0.00985198	0.0111619	0.0109052	0.0112324	0.00979521	0.0103241	0.011137	0.0145012	0.0184508	0.0214307	0.0234553	0.0241536	0.0218789	0.0184435
		1.88496		0.127987	0.110013	0.101873	0.0833895	0.0693915	0.0567804	0.0473048	0.0480636	0.048093	0.0527093	0.0546784	0.0564293	0.0548839	0.0455408	0.0383979	0.0335062	0.0270831	0.0248276	0.0177765	0.0134571	0.0103371	0.00813302	0.00558438	0.00487742	0.00537225	0.00461603	0.00488703	0.00444841	0.00329649	0.00287665	0.00201625	0.00238519	0.00351135	0.00459534	0.00529054	0.00594295	0.00767709	0.00835783	0.00978394	0.0114045	0.015557	0.0181023	0.0211905	0.0223419	0.0209363	0.018668
		1.80957		0.146375	0.144707	0.123858	0.0993912	0.0727512	0.062824	0.0503528	0.0477449	0.0485449	0.0574303	0.0658362	0.0683818	0.0638344	0.058365	0.0473459	0.0348706	0.0254379	0.0172901	0.0126182	0.00929921	0.00785105	0.00454096	0.000943902	0.00135347	-0.000263781	-0.00113528	-0.000472692	0.00014922	-0.00166471	-0.00121665	-0.002863	-0.00200807	0.000184771	0.00232106	0.00538957	0.00697934	0.00886093	0.00738518	0.00870714	0.0104671	0.0168529	0.0215305	0.0270953	0.0289368	0.026752	0.0253048
		1.73417		0.126131	0.104104	0.0970636	0.0768399	0.0617905	0.0549622	0.044624	0.0415323	0.0441817	0.0451389	0.0484921	0.0457908	0.0453952	0.0405132	0.031416	0.022958	0.0165213	0.0133557	0.0105013	0.00758771	0.00448661	0.0021321	0.000226451	0.000147097	0.00246252	-9.44457e-05	-0.000983747	-0.00310107	-0.00645321	-0.00361692	-0.00240288	-0.000807858	0.00122955	0.00265223	0.00451088	0.00775107	0.00633052	0.00779548	0.00895706	0.0120172	0.0157359	0.0188051	0.0228412	0.0233067	0.0218944	0.0199454
		1.65877		0.131276	0.130381	0.113415	0.0911437	0.0701394	0.0537709	0.048059	0.0444859	0.051556	0.0505858	0.051195	0.0529783	0.0486911	0.0414108	0.031621	0.023594	0.0153565	0.0104433	0.0067441	0.00448561	0.0029814	0.00116867	-4.06501e-05	-0.000871301	-0.00192531	-0.00387088	-0.00530794	-0.00684264	-0.00873611	-0.00896094	-0.00804222	-0.00750711	-0.00510021	-0.00422469	-0.00106931	0.00223856	0.00515834	0.00635231	0.00642443	0.00832717	0.0137807	0.0185692	0.0264332	0.0271224	0.0291748	0.0249542
		1.58337		0.116637	0.101222	0.0899685	0.0727702	0.0635777	0.0472693	0.0405627	0.0426175	0.0397111	0.037028	0.0350495	0.036861	0.0338011	0.0270012	0.0217132	0.0147313	0.0081415	0.00466891	0.0028621	0.00204723	-0.00188949	-0.0038948	-0.00618144	-0.00628011	-0.00580006	-0.00488627	-0.00624791	-0.0075278	-0.00678896	-0.00627848	-0.00489508	-0.00433375	-0.00259401	-0.00160016	-0.000136713	-5.00397e-05	0.000240559	0.00310659	0.0066505	0.00955118	0.0124691	0.0175902	0.0214976	0.0215426	0.0206288	0.0163373
		1.50797		0.126668	0.111695	0.102284	0.0836715	0.0800112	0.0589159	0.0482873	0.0475265	0.0419453	0.0386522	0.0428593	0.0375264	0.0281388	0.0226942	0.0168211	0.0080232	0.00162772	-0.00247519	-0.00590204	-0.00441786	-0.00255416	-0.00275335	-0.00427768	-0.00485762	-0.0078944	-0.00975678	-0.0107883	-0.0115016	-0.0106703	-0.0112149	-0.0100546	-0.00961801	-0.00880147	-0.00663621	-0.00533272	-0.00285017	-0.000912865	0.00130328	0.00429825	0.00727	0.0122825	0.0169356	0.0211867	0.0220258	0.0208385	0.0208638
		1.43257		0.133184	0.130693	0.117266	0.0939818	0.0688707	0.051987	0.0486958	0.0403103	0.036885	0.0372313	0.0350469	0.0290261	0.0286274	0.0236456	0.0103037	0.00188325	-0.00425811	-0.00614097	-0.00704303	-0.00380346	-0.00458819	-0.00365496	-0.00309868	-0.00789826	-0.00872385	-0.00882744	-0.00826885	-0.00938628	-0.00753063	-0.00887769	-0.00817478	-0.00978473	-0.00841569	-0.00794769	-0.00575234	-0.00399325	-0.00234671	-7.4456e-05	0.00427549	0.00715548	0.0125965	0.0157601	0.0219761	0.0237875	0.0228954	0.0204374
		1.35717		0.119279	0.0990008	0.0973758	0.0838923	0.0628006	0.0533013	0.0423708	0.0333869	0.0257073	0.0252094	0.0173203	0.0134941	0.0109897	0.00233318	-0.00184541	-0.00670375	-0.010743	-0.0129166	-0.0113842	-0.0116928	-0.00891759	-0.00871914	-0.0103999	-0.0102908	-0.00867814	-0.00899848	-0.00825198	-0.00568116	-0.00446479	-0.00414685	-0.00207909	-3.54513e-05	-0.000601275	-0.00195983	-0.00128317	-0.00040088	0.000687659	0.00284719	0.00542344	0.00698943	0.0098915	0.0129083	0.015614	0.0167422	0.0140735	0.0102552
		1.28178		0.138844	0.136682	0.123856	0.108025	0.074057	0.0631337	0.0480396	0.0389522	0.0324537	0.0257732	0.02167	0.0195884	0.0120981	0.00693594	-0.00164271	-0.00983944	-0.0134999	-0.0152738	-0.0137617	-0.00824165	-0.00533258	-0.00764543	-0.00619099	-0.00779245	-0.010192	-0.00987582	-0.00898437	-0.0103874	-0.00945415	-0.00670271	-0.00875986	-0.00691427	-0.00514021	-0.00782869	-0.00523564	-0.00318643	0.000512858	3.6686e-05	0.00471302	0.00861953	0.0112187	0.0168779	0.0193982	0.0227009	0.0240117	0.0200624
		1.20638		0.132188	0.116666	0.108039	0.0895339	0.0670522	0.0532119	0.0435076	0.0302082	0.0263033	0.0160794	0.0119012	0.00700619	0.00347439	-0.000884863	-0.00631717	-0.00934552	-0.0122358	-0.0149592	-0.0111726	-0.0120437	-0.0142892	-0.0127314	-0.0151893	-0.0142911	-0.0113884	-0.0125173	-0.0105597	-0.00700666	-0.0074235	-0.00404182	-0.00121382	-0.00041533	-0.000327513	-4.04111e-05	-0.000578364	0.00164917	0.00347842	0.00548748	0.00592515	0.00840207	0.00988864	0.0102441	0.0154824	0.0144533	0.0137719	0.00960244
		1.13098		0.146172	0.136735	0.12557	0.105817	0.0808429	0.0651872	0.0451577	0.0327328	0.0272724	0.0176688	0.0142985	0.00227399	0.00275682	-0.00745057	-0.012602	-0.0187399	-0.0229974	-0.0213823	-0.0253746	-0.02454	-0.0208267	-0.0214721	-0.0187216	-0.0167085	-0.0150889	-0.0111373	-0.0104404	-0.00827941	-0.0079642	-0.0045806	-0.00425542	-0.00391528	-0.00145727	-0.000177014	0.00289169	0.00435384	0.00381068	0.00656413	0.00673797	0.00599321	0.0112715	0.0166166	0.0209896	0.0198852	0.0221965	0.022229
		1.05558		0.146871	0.136038	0.121215	0.0974393	0.0709006	0.054114	0.033712	0.0333195	0.0209972	0.017196	0.00829759	0.00478161	-0.00377161	-0.00869631	-0.0151661	-0.0192539	-0.0218705	-0.0265109	-0.0273068	-0.0256847	-0.0265688	-0.0255142	-0.0238732	-0.021847	-0.022258	-0.0190164	-0.0175819	-0.0164422	-0.0120059	-0.0118274	-0.00701235	-0.00891139	-0.00432559	-0.00175602	0.00316444	0.00527979	0.00764905	0.00780972	0.00778448	0.00824181	0.00485789	0.0120118	0.0120083	0.0151367	0.014916	0.0156152
		0.980181		0.147715	0.133624	0.123644	0.103403	0.0812005	0.0626724	0.0427091	0.0381468	0.0225475	0.0173934	0.00355073	-0.0016213	-0.00885287	-0.0160711	-0.0196431	-0.02429	-0.0251345	-0.0294961	-0.0274834	-0.0291549	-0.0265335	-0.0251903	-0.0220205	-0.0176058	-0.0143486	-0.0113752	-0.00576391	-0.00600484	-0.00367525	-0.00127153	0.000887533	0.00178059	0.00423222	0.00555371	0.0100266	0.0103699	0.010543	0.00769651	0.0059736	0.00426929	0.00383942	0.00883921	0.0110917	0.0109991	0.0105096	0.00746183
		0.904783		0.159506	0.153953	0.134148	0.105542	0.0817922	0.0548485	0.0447107	0.034396	0.0292157	0.020056	0.0135002	0.00597408	-0.00353956	-0.0140886	-0.0195279	-0.0281851	-0.0303283	-0.0339901	-0.0333707	-0.0356214	-0.0335665	-0.0334572	-0.0280512	-0.0230089	-0.0199548	-0.0156988	-0.0139299	-0.011658	-0.0142674	-0.0111751	-0.0109708	-0.00662879	-0.00461479	-0.00136337	0.00242981	0.00512503	0.00662893	0.00684614	0.00466836	0.00374409	0.00708603	0.00714268	0.0119076	0.0150595	0.0116426	0.0152015
		0.829384		0.146513	0.129842	0.116313	0.0955758	0.0808611	0.0532605	0.0452069	0.0307915	0.0244446	0.0150287	0.00718643	-0.00239502	-0.00899807	-0.0160067	-0.0226927	-0.0304478	-0.035427	-0.0388444	-0.0410338	-0.0388506	-0.0383869	-0.0344958	-0.0303098	-0.0248658	-0.0181833	-0.014295	-0.0102848	-0.00898934	-0.00935353	-0.00686584	-0.00408719	-0.00027454	0.00192647	0.00529538	0.0103488	0.0117334	0.012658	0.00899704	0.00746459	0.0049062	-0.000630845	0.00091294	0.00310821	0.00161264	0.00096842	0.00121953
		0.753986		0.143277	0.13569	0.11546	0.10297	0.0786825	0.0575489	0.0489607	0.0357855	0.0268138	0.0165005	0.0147844	-0.000128301	-0.00951813	-0.0146834	-0.027189	-0.0316072	-0.0376861	-0.0395511	-0.0388116	-0.0405372	-0.0365036	-0.0310678	-0.0271501	-0.0220042	-0.0160001	-0.0127765	-0.00995997	-0.00946515	-0.0117537	-0.00789072	-0.0106003	-0.00662006	-0.00393392	-0.00355492	-8.63625e-05	0.00110682	0.00120575	-0.00533458	-0.0029797	-0.00690708	-0.00817426	-0.00420152	-0.00698242	-0.00566741	-0.00480678	-0.00608566
		0.678587		0.142435	0.135289	0.11393	0.100619	0.0718298	0.0491198	0.043411	0.0265537	0.0231778	0.0133745	0.00363929	-0.00277971	-0.00911214	-0.0189987	-0.0243648	-0.0337471	-0.0383432	-0.0420894	-0.0448408	-0.0418447	-0.0404291	-0.0339968	-0.0271121	-0.0215422	-0.0153557	-0.0101138	-0.00845153	-0.00847284	-0.00537121	-0.00957379	-0.00512534	-0.00656471	-0.00621432	-0.00270846	0.000883869	5.16916e-05	-0.0012731	-0.00163359	-0.00879829	-0.0108987	-0.0104577	-0.0127063	-0.0100406	-0.0102305	-0.00915268	-0.010615
		0.603188		0.140635	0.131439	0.112229	0.100711	0.0682627	0.0521358	0.0414003	0.0297323	0.0208359	0.0195163	0.00862414	-0.00118109	-0.00632313	-0.0187062	-0.0258056	-0.0325313	-0.0353122	-0.0359708	-0.0407016	-0.0385377	-0.0372254	-0.0336031	-0.0273527	-0.0212231	-0.015132	-0.0110062	-0.0112358	-0.00925298	-0.0108511	-0.0124699	-0.0118225	-0.00828619	-0.00914199	-0.00497851	-0.00140608	-0.00183899	-0.00380803	-0.00337236	-0.0099516	-0.0125484	-0.0158191	-0.0214072	-0.017347	-0.0177685	-0.0166027	-0.0171764
		0.52779		0.136229	0.132085	0.112484	0.0947196	0.0661059	0.0481265	0.0341846	0.0283976	0.0199042	0.0168004	0.0115942	0.00281406	-0.00791782	-0.0109181	-0.0209733	-0.0237872	-0.0291548	-0.0337283	-0.0337895	-0.0381156	-0.0383328	-0.0368324	-0.0292213	-0.0222598	-0.0154173	-0.00988455	-0.0081333	-0.00876466	-0.0102152	-0.0134285	-0.0106099	-0.0130057	-0.00772587	-0.0052627	0.00167061	-0.00158019	-0.0041068	-0.008408	-0.0131993	-0.0162684	-0.0211438	-0.022812	-0.0223476	-0.0211884	-0.0204347	-0.0209406
		0.452391		0.132291	0.120752	0.10529	0.0867134	0.0663956	0.0505003	0.0374535	0.0312305	0.0288869	0.0199522	0.0118399	0.00864835	-0.00550508	-0.00690523	-0.0158792	-0.0200305	-0.0245423	-0.0264795	-0.0277502	-0.0296374	-0.0300502	-0.027081	-0.0234074	-0.0205742	-0.0129323	-0.0108454	-0.00959891	-0.0070948	-0.00920219	-0.00625826	-0.00554	-0.00556918	-0.00697043	-0.00209939	1.36299e-05	0.00170831	0.00203479	0.00132041	-0.00288655	-0.00946493	-0.0125303	-0.0128233	-0.0165612	-0.0152249	-0.0153893	-0.0165652
		0.376993		0.132072	0.12327	0.10929	0.0874234	0.0665448	0.0522968	0.041532	0.0335487	0.0290945	0.0295441	0.0170698	0.0137146	0.00537104	-0.00421188	-0.00571111	-0.0121141	-0.0130745	-0.0165213	-0.0172156	-0.0193338	-0.0186841	-0.0215509	-0.0164425	-0.0129739	-0.00946857	-0.0031846	-0.00116055	-0.000916352	-0.00109987	0.000340569	0.000811867	0.00324877	0.00467653	0.00527812	0.00654104	0.00532287	0.00419626	0.000335634	-0.00352138	-0.00784393	-0.0120104	-0.0163682	-0.0159137	-0.01812	-0.0155006	-0.0168106
		0.301594		0.134734	0.125946	0.114204	0.0887965	0.0736808	0.0552942	0.0441418	0.0389433	0.0324879	0.0341692	0.0260155	0.0204142	0.022756	0.0120239	0.0109788	0.00384989	-0.00247918	-0.00582443	-0.00813514	-0.00981359	-0.00972284	-0.00733627	-0.00427014	0.00106386	0.0034746	0.00678816	0.00684931	0.0019365	0.00150406	0.00213535	0.000733151	0.00395509	0.00725024	0.00881316	0.0112478	0.014783	0.0157832	0.0167034	0.0194796	0.012393	0.0110344	0.00547116	0.00151905	-0.00117814	-0.00232172	0.000100741
		0.226196		0.140205	0.129866	0.119016	0.098751	0.0776083	0.0629295	0.0516107	0.0509948	0.0415941	0.039431	0.0410424	0.0332831	0.0331509	0.0282673	0.0224718	0.0196216	0.0140566	0.0118927	0.00898993	0.00881212	0.0111324	0.00970651	0.0121859	0.01316	0.0166549	0.0174953	0.0164554	0.0163634	0.0126045	0.0121172	0.0147564	0.0162366	0.0187457	0.0200347	0.0211182	0.021513	0.0220449	0.0240933	0.0235098	0.0228085	0.0185628	0.0155753	0.0135769	0.0107146	0.0101134	0.00906686
		0.150797		0.145927	0.139273	0.126609	0.108935	0.0904135	0.0753597	0.065233	0.0680423	0.0582805	0.054858	0.0604593	0.0519445	0.0492843	0.051235	0.0434259	0.0400361	0.0365364	0.0316318	0.0296168	0.0261835	0.0307976	0.0289626	0.0299355	0.0329248	0.0339216	0.0312743	0.0338331	0.0296549	0.0292282	0.0291968	0.0319823	0.034204	0.0382868	0.0390475	0.0421771	0.0397888	0.0400853	0.0426376	0.0442433	0.0447269	0.0441131	0.0405746	0.0365777	0.0331523	0.0333793	0.0322004
		0.0753986		0.149222	0.143275	0.13188	0.117027	0.102056	0.0878304	0.079023	0.0768279	0.0786654	0.0703745	0.0699398	0.0749775	0.0667194	0.0652161	0.067864	0.058672	0.0582868	0.0560339	0.0543331	0.0540617	0.0557957	0.0553501	0.0559279	0.0548598	0.0570647	0.0577017	0.0568165	0.0544741	0.0512112	0.0495676	0.0496023	0.0518444	0.0541804	0.0549951	0.0549285	0.0576222	0.0593059	0.0646755	0.0681476	0.0707414	0.0684138	0.065628	0.0601248	0.0558941	0.0541939	0.0511746
		0		0.157138	0.150013	0.140087	0.125472	0.112908	0.102067	0.0923986	0.0891746	0.0944624	0.0874557	0.0868888	0.090124	0.0904673	0.08358	0.084212	0.0820013	0.0792005	0.0779543	0.0745321	0.0746811	0.0745657	0.0727961	0.0724519	0.0733713	0.0714109	0.071403	0.07264	0.0728937	0.0739585	0.0740474	0.0731403	0.0745906	0.0738036	0.0718976	0.0719168	0.0715201	0.072404	0.074406	0.0762246	0.0785396	0.0796404	0.0771903	0.0751737	0.0713509	0.0709559	0.0673744
	dt = 180 min
				0	0.0198835	0.039767	0.0596505	0.079534	0.0994175	0.119301	0.139184	0.159068	0.178951	0.198835	0.218718	0.238602	0.258485	0.278369	0.298252	0.318136	0.338019	0.357903	0.377786	0.39767	0.417553	0.437437	0.45732	0.477204	0.497087	0.516971	0.536854	0.556738	0.576621	0.596505	0.616388	0.636272	0.656155	0.676039	0.695922	0.715806	0.735689	0.755573	0.775456	0.79534	0.815223	0.835107	0.85499	0.874874	0.894757
		12.0007		0.0101453	NaN	NaN	NaN	NaN	NaN	NaN	NaN	NaN	NaN	NaN	NaN	NaN	NaN	NaN	NaN	NaN	NaN	NaN	NaN	NaN	NaN	NaN	NaN	NaN	NaN	NaN	NaN	NaN	NaN	NaN	NaN	NaN	NaN	NaN	NaN	NaN	NaN	NaN	NaN	NaN	NaN	NaN	NaN	NaN	NaN
		11.9218		0.0227926	NaN	NaN	NaN	NaN	NaN	0.0428004	NaN	NaN	NaN	NaN	NaN	NaN	NaN	NaN	NaN	NaN	NaN	NaN	NaN	NaN	NaN	NaN	NaN	NaN	NaN	NaN	NaN	NaN	NaN	NaN	NaN	NaN	NaN	0.0285242	0.0282136	NaN	NaN	NaN	NaN	0.0186318	NaN	NaN	NaN	0.00282862	0.0121473
		11.8428		0.0231097	NaN	NaN	NaN	NaN	NaN	NaN	NaN	NaN	0.00641528	NaN	NaN	NaN	NaN	NaN	0.0296753	0.047178	0.0029892	0.00210587	NaN	NaN	NaN	0.043989	-0.00045118	0.000248977	-0.00110168	0.00384313	NaN	NaN	NaN	0.0467717	0.0306041	NaN	NaN	NaN	-0.0008643	NaN	0.0459472	NaN	0.00033774	NaN	-0.000355787	0.0120749	0.0070668	NaN	NaN
		11.7639		0.0105756	NaN	NaN	NaN	NaN	NaN	NaN	NaN	NaN	NaN	NaN	NaN	NaN	0.00783935	0.00463727	0.00648459	0.00619629	0.00207457	NaN	0.0117826	NaN	0.00170595	NaN	NaN	NaN	NaN	0.000854847	NaN	-0.000667132	0.0247946	0.00817451	-0.00321891	0.0005069	0.00998463	NaN	0.000899474	NaN	NaN	NaN	-0.00135507	NaN	NaN	NaN	0.00379838	NaN	-0.00240154
		11.6849		0.0202943	NaN	NaN	NaN	NaN	NaN	NaN	0.00301965	0.00102329	NaN	0.00432936	0.0118466	0.022053	0.0375437	0.00154899	0.000597521	0.0228184	0.00502841	NaN	NaN	NaN	0.000444059	NaN	0.0254426	0.00480856	0.0113649	0.0392848	0.040676	0.00339281	NaN	NaN	-0.00120701	0.0118955	-0.007394	0.0117011	0.00799576	0.0115015	NaN	0.0178494	0.0705991	-0.00629061	NaN	0.0131405	NaN	0.00203178	0.00750637
		11.606		0.0162006	NaN	NaN	NaN	NaN	NaN	0.0183353	0.00337887	0.0130748	0.012788	0.0130137	-5.50009e-05	-0.000887749	0.00712902	0.013157	NaN	NaN	0.0135801	0.0107422	0.011539	0.00536337	0.0100089	0.0157595	-0.00115502	NaN	NaN	0.0170933	0.0108828	0.00654005	0.00536858	-0.000503971	0.0201578	0.00827228	-0.000614341	0.0241887	NaN	0.00875758	0.00505704	0.0167401	0.00510815	0.00607746	0.00707642	0.0159001	0.00609479	NaN	0.00739934
		11.527		0.0156335	NaN	NaN	NaN	0.0184876	NaN	0.00560236	0.00939464	0.00696672	0.000685977	0.00547523	0.0154896	0.0057212	NaN	NaN	-0.00145389	0.00843407	0.00571249	0.00925093	0.00617634	NaN	NaN	0.0271069	0.0204262	0.00616206	0.00161458	0.00625386	0.0105423	0.00588908	0.0123955	0.00628815	0.0383613	0.0072291	0.00726909	0.0158227	0.00821865	0.00288528	NaN	0.00217094	0.0122882	0.00459246	0.00957126	0.00882246	0.00104119	0.0246094	0.00970116
		11.4481		0.0138657	NaN	NaN	NaN	0.0183993	0.00451388	0.00813735	0.0070058	0.000402931	0.00931028	0.005875	NaN	NaN	0.00359005	0.00456773	0.0069742	0.00696881	NaN	NaN	0.0165301	0.0123641	0.00613888	0.00639166	0.0125516	0.00708652	0.0101425	-0.00158435	0.00548448	0.00985554	0.0110026	0.0091917	0.000730829	0.00120354	0.025947	0.0075145	0.00352586	0.00388855	0.00332753	0.0107187	0.00751168	0.00876292	0.00373971	0.00690765	0.00572195	0.00778644	0.00462862
		11.3691		0.0158732	NaN	NaN	NaN	NaN	0.0173589	0.00752008	0.0207165	0.00769834	0.00334863	NaN	NaN	0.0144785	0.0111853	0.00390245	NaN	NaN	0.00726579	0.0140663	0.0086953	0.00772337	0.0115974	0.011681	NaN	0.0138	0.00844033	0.00912444	0.00960833	0.00462075	0.0188541	0.00782963	0.0117549	0.0109799	0.00863399	0.0136313	0.0102769	0.0046733	0.0105462	0.00920481	0.0129841	0.00348316	0.0142855	0.00805936	0.00659019	0.000201265	0.0111529
		11.2902		0.0137901	NaN	0.00650257	0.0024953	0.00765049	0.0140341	0.0057379	0.00358486	0.00753955	NaN	0.00371704	0.00527701	0.00470431	1.35661e-05	NaN	0.00701874	0.00592614	0.00446439	0.00814321	0.0119742	0.00345236	0.0130983	0.00436774	0.00988056	0.011763	0.000932642	0.00735382	0.0056049	0.00494524	0.00577748	0.0119441	0.00475126	0.00400668	0.00170522	0.011717	0.0080916	0.00257934	0.00444295	0.00226904	0.0126012	0.0043982	0.00769535	0.00710848	0.00431409	0.00646601	0.0111552
		11.2112		0.0140053	NaN	0.00924274	0.0100478	0.0048652	0.0119841	0.0107594	0.0060053	0.000479539	0.0118907	0.0121846	0.00745776	0.00781238	-0.00390928	0.00657693	0.010621	0.0129427	0.00625414	0.00568173	0.00875004	0.00874111	0.00939538	0.0063521	0.009861	0.00639597	0.00877809	0.00743361	0.00607609	0.0040492	0.0127879	0.00631706	0.0106027	0.00882419	0.00983252	0.00661922	0.0100527	0.0117912	0.00625263	0.00323471	0.0106518	0.00929931	0.0107387	0.00488588	0.00266643	0.0103448	0.00907335
		11.1323		0.0128998	NaN	-0.00187985	-0.000676708	0.00418761	0.00812895	0.00391893	0.00188334	NaN	0.00889289	0.00644547	NaN	-0.00118571	0.0038693	0.00693695	0.00583648	0.000744033	0.00597675	0.00750198	0.00562767	0.00704907	-0.000559504	0.00576548	0.00700792	0.0115673	0.00243385	0.00387957	0.00634768	0.00501029	0.00689913	0.00345072	0.00521765	0.00590767	0.0105471	0.00178544	0.0030031	0.00840232	0.00276953	0.00420983	0.00759247	0.000229396	0.00521748	0.00751866	0.00973094	0.000899597	0.00519948
		11.0533		0.0140096	NaN	0.0146617	0.0089544	0.00982195	0.00487608	0.00502354	NaN	0.00763163	0.0057729	0.0111485	0.00544955	0.00430573	0.00857141	0.00918344	0.00252653	0.00426869	0.0069817	0.00534336	0.00851124	0.00260085	0.00734781	0.012458	0.00528457	0.00298093	0.0112029	0.00739984	0.00404393	-0.000947863	0.00997577	0.00770328	0.00812056	0.00517466	0.00921254	0.00493409	0.00872457	0.00418813	0.0063705	0.0079216	0.00614405	0.00435746	0.00402649	0.00864267	0.00783853	0.00728123	0.0059715
		10.9744		0.0144104	NaN	0.0135887	-0.000310669	0.00743077	0.00356723	0.00743944	0.0155614	0.00395389	0.00702217	0.00297619	0.00839684	0.00795329	0.00252347	0.00532522	0.00844637	0.00371853	0.00998851	NaN	0.0066037	0.00914559	0.00652076	0.00437414	0.00670886	0.00587569	0.00461188	0.00476043	0.00916279	0.00511902	0.00751759	0.00252658	0.00777922	0.0118008	0.000786464	0.003576	0.00678141	0.0101111	0.00633562	0.00745713	0.0071061	0.00535349	0.00749285	0.00328712	0.0104407	0.00305285	0.00572481
		10.8954		0.0153444	-0.00778055	0.0110188	0.00905774	0.011261	0.0117519	0.00773745	0.0118638	0.00914555	NaN	0.0120963	0.00957811	0.00998582	0.0100807	0.00523983	0.0113692	0.0096835	0.0211126	0.0108189	0.0101266	0.0103804	0.0114458	0.00852424	0.00964465	0.0119418	0.00823585	0.00905134	0.00794342	0.0108399	0.0111277	0.00957381	0.0118038	0.0118798	0.00604459	0.0099034	0.0111252	0.0100968	0.00747774	0.0075155	0.00953347	0.00983831	0.00853803	0.00866152	0.0119712	0.00510316	0.0101564
		10.8165		0.0204881	NaN	0.0158971	0.0171546	0.0131143	0.0138059	0.0109529	0.0121949	0.0142411	0.0158069	0.0154052	0.0118787	0.0175979	0.00745752	0.0115479	0.0168859	0.0159808	0.00968778	0.0156294	0.0180724	0.00853858	0.0141518	0.0157406	0.00741633	0.0138021	0.0154203	0.0132311	0.0117742	0.0148342	0.0176339	0.00708551	0.0166864	0.0125758	0.00773623	0.0146086	0.0136489	0.00761435	0.010515	0.0160905	0.00930247	0.0107987	0.0155344	0.00877727	0.0082996	0.00935575	0.0140982
		10.7375		0.0207602	0.013817	0.00631067	0.0150734	0.0140554	0.0130499	0.00430635	0.0163139	NaN	0.0128186	0.0158913	0.0104095	0.0159487	0.0147995	0.0107036	0.0150774	0.0140376	0.0153757	0.00981839	0.00987448	0.0126986	0.00720348	0.0107289	0.0152139	0.00978472	0.00905848	0.0163643	0.00838522	0.0108925	0.0116115	0.0103139	0.0135284	0.0135898	0.00915419	0.0149064	0.0131231	0.00634818	0.00892991	0.0138479	0.00794178	0.00873864	0.0197112	0.0063237	0.0119178	0.0127681	0.011435
		10.6586		0.0187717	-0.00216075	0.0187407	0.0114189	0.0120575	0.0177878	0.00587214	0.0127991	0.0194577	0.0076763	0.0107989	0.0184826	0.00605483	0.0129938	0.0223349	0.0084585	0.00902178	0.0153904	0.00277992	0.0118699	0.00828077	0.00682412	0.00727983	0.0116329	0.000136339	0.00891538	0.00451896	0.00943858	0.00398999	0.00521116	0.00340864	0.00901216	0.000778975	0.00600908	0.0072545	0.00276496	0.00717912	0.00382462	0.00075394	0.00643745	0.00855528	0.00502498	0.00012603	0.0107436	0.00718452	0.00603826
		10.5796		0.0192528	NaN	0.016036	0.0115022	0.0112021	0.0279904	0.00469473	0.0215829	0.0108989	0.00739241	0.0134385	0.00624007	0.00915834	0.0135852	0.00806602	0.00934591	0.0125953	0.00720511	0.00772452	0.00714829	0.00843773	0.0107909	0.00632768	0.00712477	0.0102875	0.00655113	0.00598157	0.0121446	0.0079247	0.00615219	0.0107494	0.0083271	0.00731695	0.00447027	0.0100624	0.00842679	0.0121252	0.0113171	0.00455058	0.0114602	0.00742128	0.0055234	0.00739303	0.0103279	0.00428394	0.0104352
		10.5007		0.0179754	0.0283624	0.011743	0.0122488	0.0142218	0.016024	0.0109248	0.0312253	0.0101034	0.0105955	0.0114223	0.00818427	0.0147162	0.00735983	0.00988226	0.0118539	0.00914409	0.00994481	0.0163646	0.00931563	0.00852553	0.00946368	0.00754668	0.0135156	0.0074548	0.00947857	0.00745601	0.00944669	0.0113473	0.00771652	0.0113951	0.0128669	0.00900593	0.01332	0.00819277	0.00826604	0.014188	0.00650117	0.0105811	0.0114917	0.00589841	0.00800975	0.0108008	0.00805648	0.0122188	0.00857023
		10.4217		0.016479	0.00936198	0.0178602	0.00719598	0.00884294	0.00252601	0.00831127	0.00767956	0.00376276	0.00603844	0.00173127	0.00691529	0.011189	0.00765367	0.00918703	0.00781466	0.007025	0.0104536	0.00336441	0.00886337	0.00333654	0.00585141	0.00137916	0.00430159	0.00421628	0.00451722	0.00414865	0.00974761	0.00576125	0.00913261	0.00459437	0.00760262	0.00623968	0.0060251	0.0032569	0.00686811	0.00456754	0.00563127	0.00600884	0.00589655	0.00634687	0.00827974	0.00516203	0.00849701	0.00371515	0.00601162
		10.3427		0.0198414	0.00155464	0.0184476	0.00967648	0.0160567	0.00592147	0.0150073	0.0105848	0.00774242	0.0165281	0.00749743	0.0122349	0.0087587	0.00788877	0.010527	0.0075062	0.0154158	0.00787762	0.011208	0.0101287	0.00978467	0.00980559	0.0100055	0.00770822	0.00923484	0.00917216	0.00846813	0.00903782	0.00714873	0.00910345	0.00800483	0.00646912	0.0117971	0.00765368	0.00777153	0.0118966	0.00715265	0.0105616	0.00931743	0.0103457	0.0121635	0.0106106	0.0119264	0.0103747	0.0105764	0.0114811
		10.2638		0.0173845	0.0392159	0.0160491	0.00862402	0.0161479	0.0105491	0.0206908	0.00996413	0.013172	0.0103068	0.0099125	0.0160698	0.00883599	0.0134113	0.00580049	0.0113766	0.00969926	0.00949367	0.00924645	0.00511918	0.0129304	0.00617951	0.00745821	0.0072577	0.00785994	0.00688703	0.00740937	0.00884344	0.00644631	0.00700878	0.00465294	0.00798809	0.00538659	0.0062866	0.00826378	0.00749016	0.00880325	0.00739896	0.00622602	0.00910973	0.00505525	0.00835745	0.00874112	0.00567802	0.0099554	0.00650964
		10.1848		0.0185032	0.0121055	0.0136696	0.0111337	0.0148739	0.00866304	0.0175738	0.00913389	0.0110405	0.00764811	0.0117305	0.00604127	0.0072545	0.00748789	0.00745207	0.00860261	0.0063529	0.00889821	0.00263367	0.0102521	0.00520654	0.00927742	0.0061078	0.00674695	0.00531905	0.0063619	0.00884915	0.00479175	0.00775779	0.00665658	0.00755902	0.00569041	0.00742474	0.00685082	0.00451979	0.0095192	0.00495172	0.00514338	0.00835209	0.00811101	0.00304571	0.0101351	0.00591046	0.00511778	0.00706968	0.00510248
		10.1059		0.016438	0.00463355	0.0106466	0.0111158	0.00549068	0.00992937	0.0110038	0.00697252	0.00931924	0.00780692	0.00620516	0.00618562	0.00764477	0.00768629	0.00736804	0.00611558	0.00671163	0.00642464	0.00735536	0.00532024	0.00692186	0.00569924	0.00736798	0.00589338	0.00571597	0.0068875	0.00511775	0.00691358	0.00564882	0.00785457	0.00781336	0.00693739	0.0067392	0.0068817	0.00673085	0.00759801	0.00833336	0.00536571	0.00761474	0.00688528	0.00800938	0.00665804	0.00674691	0.00776898	0.00452761	0.00775709
		10.0269		0.0160548	0.0198585	0.00933361	0.0114394	0.00555399	0.00975235	0.00925417	0.00985121	0.0078467	0.00947732	0.00758983	0.0064422	0.00789312	0.00775862	0.00832582	0.00745568	0.00982023	0.00673849	0.00799944	0.00765246	0.00571723	0.00658179	0.0075725	0.00409223	0.00778628	0.00828832	0.0065287	0.00739968	0.00957678	0.00701361	0.00842192	0.00534806	0.00970974	0.00780171	0.00669748	0.00849828	0.00923198	0.00444257	0.00774857	0.00532068	0.00444718	0.00685663	0.00467889	0.00857211	0.00676654	0.00530231
		9.94799		0.0168413	0.00285778	0.0128896	0.0127281	0.00768024	0.0117741	0.010109	0.0112965	0.00901631	0.0109115	0.00943094	0.0108011	0.00784523	0.0101193	0.00928087	0.00852074	0.00855263	0.00682666	0.0096949	0.00816996	0.0087318	0.00734054	0.00741162	0.00758319	0.0093708	0.00824004	0.0078742	0.00752085	0.00832744	0.00750244	0.00851183	0.00909355	0.00810365	0.00835988	0.00874791	0.00706304	0.00908338	0.00834645	0.0082929	0.00923068	0.0104138	0.00559699	0.0107792	0.00741905	0.0065453	0.00928739
		9.86904		0.023598	0.0189928	0.015858	0.018703	0.0149512	0.0179036	0.014449	0.0136647	0.0132554	0.0147732	0.0108665	0.0116563	0.0143448	0.0124608	0.011921	0.0119269	0.014288	0.0117508	0.0116681	0.01014	0.0117521	0.00957314	0.0101951	0.0091916	0.0113005	0.00926743	0.0142125	0.0078395	0.0120371	0.00903627	0.0132664	0.0104077	0.00912043	0.010033	0.0104994	0.010466	0.0104948	0.00527303	0.00917059	0.00960954	0.00822976	0.00786533	0.00758145	0.0073023	0.00702053	0.00841959
		9.79008		0.0268613	0.0158904	0.0220565	0.0209826	0.017908	0.0210809	0.0168933	0.0155443	0.0170708	0.0142724	0.0171137	0.0126313	0.0178158	0.0163363	0.0171181	0.0117417	0.0151532	0.0147967	0.0133101	0.0141723	0.0159406	0.0168046	0.0133749	0.0178451	0.0146442	0.0166418	0.0162915	0.0154396	0.011266	0.014739	0.013776	0.013113	0.0119176	0.0146917	0.013398	0.0147511	0.0115608	0.0135887	0.0127977	0.0129832	0.0132813	0.0100545	0.0107594	0.0106002	0.0134813	0.0121324
		9.71113		0.026421	0.0137346	0.0182304	0.0251489	0.0152838	0.0264429	0.0128884	0.0150569	0.0204324	0.0181767	0.0200699	0.0171689	0.0127025	0.0173709	0.0155238	0.0163206	0.0125931	0.0158455	0.0135919	0.010477	0.0178967	0.0140881	0.0160017	0.013504	0.0133371	0.0128972	0.0136057	0.0139917	0.0151531	0.0139813	0.0124019	0.0150541	0.012174	0.0120095	0.0138955	0.0107501	0.0120478	0.0138906	0.0114153	0.01259	0.0119098	0.0136434	0.00926584	0.0122565	0.00930935	0.0132089
		9.63218		0.0317961	0.0322109	0.0218765	0.0275197	0.0192105	0.0244063	0.021353	0.0219868	0.0147944	0.0178737	0.0225961	0.0204167	0.0172285	0.0167575	0.0129293	0.014061	0.0180257	0.0151369	0.0165532	0.0136876	0.0162452	0.0169709	0.0172315	0.0167413	0.0145387	0.016911	0.0163254	0.0126438	0.0179703	0.012118	0.0169953	0.0140035	0.0154192	0.0146168	0.01191	0.0127552	0.011732	0.0116856	0.0112643	0.0102145	0.0129136	0.00936031	0.0106145	0.0117981	0.00933063	0.00946659
		9.55323		0.0319459	0.0257246	0.0252349	0.037937	0.0212888	0.0223845	0.0274018	0.019137	0.0225669	0.0173781	0.0156129	0.0215871	0.0151342	0.0172105	0.0152667	0.0155871	0.0123901	0.0166807	0.0121635	0.0171931	0.0137061	0.0116412	0.0147824	0.0116949	0.0113927	0.01359	0.0125165	0.0152237	0.0114733	0.0136186	0.012231	0.012743	0.0117218	0.0127481	0.014235	0.0134005	0.0125393	0.0146341	0.0142858	0.0145261	0.0106493	0.0131405	0.0112115	0.0150682	0.0113088	0.0124649
		9.47427		0.0312448	0.0229049	0.0173016	0.0328178	0.0164238	0.0213506	0.0244535	0.0212189	0.0166266	0.0258255	0.0163775	0.0159962	0.0170689	0.0180063	0.0147177	0.0180252	0.0153434	0.0180545	0.014485	0.0156893	0.015637	0.0149587	0.0174382	0.0164273	0.0141595	0.0163465	0.0126833	0.012815	0.013153	0.0135838	0.0112874	0.013152	0.0089501	0.0123952	0.0120918	0.0108967	0.0118989	0.0100864	0.0107494	0.0111187	0.00983695	0.0105816	0.0103636	0.00993184	0.0107042	0.0115619
		9.39532		0.0360655	0.0655467	0.0296507	0.0382953	0.0355264	0.0285709	0.0373203	0.0283828	0.0260546	0.0289811	0.0254874	0.0213606	0.0246115	0.0222826	0.0213555	0.0233335	0.0190769	0.0236681	0.0210144	0.0235724	0.0185567	0.0241326	0.0182389	0.0179641	0.0206178	0.0166907	0.0151615	0.0189858	0.0137023	0.0155886	0.0146694	0.0113034	0.0106656	0.0137684	0.0123121	0.0114917	0.014765	0.0108743	0.0133299	0.0129793	0.0115628	0.0101628	0.0125389	0.0116088	0.0124491	0.00969235
		9.31637		0.0296644	0.0278843	0.0182604	0.0238819	0.0208376	0.0196275	0.0167774	0.0265816	0.016457	0.0148933	0.0202478	0.0136222	0.0142876	0.0215931	0.0136541	0.0147151	0.0136965	0.0129399	0.0113457	0.0142278	0.0141681	0.0109591	0.0159955	0.00997985	0.0137495	0.00828589	0.0136993	0.00938525	0.0127206	0.00680175	0.00954754	0.00750045	0.00859044	0.00760515	0.00546846	0.00658446	0.00348344	0.00545184	0.00198149	0.00592102	0.00273296	0.00627558	0.00674589	0.00490937	0.0057202	0.00768879
		9.23742		0.0301883	0.0492084	0.0223982	0.0276526	0.0261446	0.0209659	0.0207618	0.0273297	0.0190415	0.0174853	0.0168178	0.0207532	0.0153441	0.0126433	0.0219384	0.0109331	0.0174555	0.0123339	0.0183923	0.0131243	0.0172124	0.0169956	0.0109786	0.0153452	0.0137722	0.0144811	0.0132149	0.0121471	0.0128896	0.0108545	0.0108126	0.00896667	0.0098143	0.0083143	0.00974003	0.00927667	0.00773602	0.0100526	0.00837499	0.00780059	0.00702361	0.00855504	0.00803974	0.00684001	0.00847646	0.00810625
		9.15847		0.0293078	0.0170324	0.023105	0.0147075	0.026912	0.0191969	0.0150109	0.0202869	0.0231086	0.0161018	0.0174631	0.020183	0.0163504	0.0161304	0.0143828	0.0202366	0.0151528	0.014959	0.0175663	0.0151326	0.0139046	0.015268	0.0150087	0.0132041	0.0129295	0.016207	0.0115245	0.0119516	0.0118397	0.00995942	0.0106679	0.0100098	0.0109661	0.00969513	0.0102017	0.010787	0.00717437	0.00769506	0.0066983	0.00671213	0.0061603	0.0070337	0.00512578	0.00614252	0.00500725	0.00508664
		9.07951		0.0291791	0.0346177	0.0221701	0.0166512	0.0277058	0.0204371	0.0185367	0.017464	0.025579	0.0179017	0.0164909	0.017396	0.0188619	0.0154817	0.0136901	0.0165628	0.014235	0.0157373	0.0152765	0.0138796	0.0153093	0.0149715	0.0112253	0.0132931	0.0139124	0.0112861	0.0117715	0.014073	0.0113761	0.0105386	0.00990248	0.0103847	0.00761531	0.0099823	0.00929738	0.0108785	0.00956621	0.00933951	0.00954758	0.00894837	0.00753319	0.00909091	0.00744991	0.00647655	0.00921436	0.00596233
		9.00056		0.0267705	0.0233536	0.0178646	0.02006	0.0164476	0.02012	0.0182174	0.0154506	0.0160894	0.0190113	0.016277	0.014453	0.0145715	0.0182903	0.0153555	0.0125849	0.0135159	0.0161501	0.0145998	0.0165214	0.0147169	0.0129099	0.0164459	0.0148594	0.0136828	0.0152672	0.0141806	0.0136685	0.0112377	0.0152918	0.0121381	0.0109495	0.013439	0.013103	0.0104378	0.0121913	0.0116649	0.0094575	0.0116844	0.0113082	0.0105022	0.00779377	0.0116724	0.00937676	0.00731098	0.0097377
		8.92161		0.0273746	0.0155943	0.0205656	0.0181369	0.015892	0.0205484	0.0163483	0.0147534	0.0141858	0.011484	0.0153063	0.0126581	0.0106026	0.0139721	0.0144224	0.0119062	0.0110914	0.0140948	0.0116259	0.0116384	0.0122644	0.0116273	0.00919211	0.0105533	0.00827301	0.0101777	0.00850378	0.00966573	0.00976628	0.00986243	0.0094503	0.0105927	0.00999521	0.00965917	0.00985785	0.00842615	0.0104991	0.0101435	0.00835902	0.00952906	0.00669034	0.0102483	0.00783612	0.0091623	0.00695312	0.00798406
		8.84266		0.0277469	0.0155138	0.0206832	0.0188661	0.0162892	0.0168702	0.0201459	0.016124	0.0164586	0.015303	0.0163334	0.0144663	0.0139549	0.0156581	0.0152461	0.0150698	0.0109734	0.013624	0.0146049	0.0138163	0.0135683	0.013291	0.014812	0.0129141	0.0129896	0.0135157	0.0137286	0.0134037	0.0140363	0.0131316	0.0136093	0.0125035	0.0139538	0.0131332	0.0122429	0.0104256	0.0116742	0.0123368	0.0118308	0.0112892	0.0115757	0.0112726	0.0105393	0.0096646	0.0109455	0.0115608
		8.7637		0.0329526	0.0304402	0.0274915	0.0251101	0.0210077	0.0236663	0.0250648	0.0233645	0.0184443	0.0200373	0.0193923	0.0191053	0.0168115	0.0152352	0.0139186	0.0138233	0.0153095	0.0144746	0.0134635	0.0152508	0.014236	0.014729	0.0151676	0.0132969	0.0137375	0.0141032	0.0155517	0.0141102	0.0144673	0.0150258	0.014295	0.0140306	0.0144724	0.0125397	0.0129137	0.0111545	0.0118586	0.0140546	0.0132357	0.0119732	0.0112008	0.00996076	0.0117059	0.0103189	0.010644	0.0105152
		8.68475		0.0300483	0.0201514	0.0259518	0.022462	0.0185927	0.0170991	0.0160731	0.0209755	0.0124856	0.0110365	0.0101679	0.0115928	0.00926975	0.0108779	0.00958968	0.0101311	0.0103346	0.00867428	0.00931271	0.0109263	0.0101364	0.0110435	0.0114597	0.0110886	0.00937991	0.010956	0.0123704	0.0100964	0.0100086	0.0109202	0.00962253	0.00866799	0.00999655	0.0105163	0.0104376	0.0100953	0.00965895	0.0107824	0.0100356	0.00949353	0.00718176	0.00713785	0.00844306	0.00729	0.00777737	0.00656041
		8.6058		0.0285885	0.0261639	0.0218202	0.0216404	0.0182066	0.0201492	0.0175218	0.0181966	0.0188017	0.015644	0.0138588	0.0129775	0.0137937	0.0111024	0.0143628	0.0132889	0.0131169	0.0116306	0.0113621	0.0123376	0.0101735	0.010018	0.00997398	0.0104731	0.00882319	0.0096767	0.008913	0.00698945	0.00886129	0.00908066	0.00776908	0.00691925	0.00689365	0.00743828	0.0078196	0.00752292	0.00735231	0.00641362	0.0085785	0.00790787	0.00631102	0.00522425	0.00734977	0.00722701	0.00612733	0.00737593
		8.52685		0.0263963	0.0157434	0.0185854	0.016564	0.0160848	0.0147713	0.0120353	0.0133225	0.0125366	0.0143299	0.0111219	0.0115043	0.0108322	0.0101286	0.0103743	0.0100391	0.00725235	0.00996393	0.0103128	0.00744992	0.00655822	0.00753396	0.00736875	0.00716415	0.00773538	0.00773928	0.00967579	0.00852795	0.00800494	0.00761128	0.0073415	0.00757592	0.00655392	0.00656237	0.00726833	0.00717962	0.00717638	0.00727942	0.00527525	0.00639054	0.00724537	0.00750938	0.00482937	0.00579297	0.00329968	0.00533488
		8.44789		0.0295838	0.0282462	0.0231252	0.0233207	0.0213478	0.0193959	0.0188943	0.0153022	0.0143333	0.0143103	0.0135003	0.0143228	0.0100641	0.00964726	0.00968593	0.009319	0.00804017	0.0076958	0.00843185	0.00768038	0.0084431	0.00713037	0.00797865	0.00767067	0.00533731	0.00631298	0.00687722	0.00773611	0.00676636	0.00510775	0.0062146	0.00746688	0.00659913	0.00702634	0.00744063	0.0067591	0.00745528	0.00758591	0.0082065	0.00823695	0.00758681	0.00751045	0.00762368	0.00782665	0.0070588	0.00748192
		8.36894		0.0256981	0.0152867	0.0185965	0.0160452	0.0172075	0.0142653	0.0148077	0.0124296	0.0106427	0.0105212	0.0098536	0.00834754	0.00880142	0.0101791	0.00906257	0.00759729	0.00831935	0.00786209	0.00638573	0.0058618	0.00554587	0.00532288	0.00489657	0.00594571	0.00504252	0.00444865	0.00559177	0.00593377	0.00510789	0.00540918	0.00430051	0.00568153	0.00543254	0.00452017	0.00440022	0.00486307	0.0048577	0.00440855	0.00519372	0.00517251	0.00521778	0.00634209	0.00626815	0.00583364	0.00602753	0.00474917
		8.28999		0.025323	0.0270163	0.0171417	0.0171327	0.0156431	0.0148873	0.0147146	0.01254	0.00923597	0.0103949	0.0105714	0.00922417	0.0106202	0.00936133	0.00811795	0.00852219	0.00816484	0.00741748	0.00833298	0.0064659	0.00519551	0.00524063	0.00359557	0.00395358	0.00338771	0.00407086	0.00264856	0.00307725	0.00264567	0.00155834	0.00203397	0.00178655	0.00197003	0.00159793	0.0012541	0.00123071	0.00145458	0.00180674	0.00193827	0.00103148	0.000788306	-0.000759118	0.000781102	0.000803908	0.000625186	0.000713538
		8.21104		0.0324596	0.0364381	0.0241729	0.0254145	0.0230675	0.0206102	0.0226113	0.0219181	0.0199491	0.0203426	0.0181347	0.0172398	0.0163352	0.0156978	0.015039	0.0137362	0.0133587	0.012798	0.0117419	0.0107445	0.0095868	0.00936769	0.00676536	0.00646508	0.006373	0.00604651	0.00517728	0.00678061	0.00452715	0.00491658	0.00535345	0.00521697	0.00253546	0.0045499	0.0029565	0.00147081	0.00325887	0.00375171	0.00352807	0.00301783	0.00381476	0.00491863	0.00342044	0.00427699	0.00493872	0.0054592
		8.13209		0.0373914	0.038025	0.029432	0.0295459	0.0284887	0.0263406	0.0248837	0.021289	0.020273	0.0196712	0.0213421	0.020298	0.0192481	0.0176457	0.0182808	0.0189349	0.0152468	0.0149944	0.013333	0.0108643	0.0109205	0.00941009	0.00980757	0.00774991	0.00649906	0.0056994	0.00370223	0.00307186	0.00311443	0.0040721	0.00303249	0.00190861	0.00291403	0.00155696	0.000733522	0.000841848	0.00019232	0.000446161	0.00109242	0.00132537	0.000751344	6.44912e-05	0.000201431	0.00169311	0.00223741	0.00373549
		8.05313		0.0375061	0.0263981	0.0275966	0.0285449	0.0272208	0.0263009	0.0232674	0.0207016	0.023287	0.0211403	0.0189292	0.0192333	0.0197748	0.0171119	0.0163418	0.0155866	0.0142754	0.0141434	0.0108791	0.0108324	0.0113896	0.00846264	0.00571903	0.00497225	0.00356625	0.00250177	0.00121515	0.000983328	-5.92514e-05	-0.00016662	-5.7797e-05	-0.000293856	-0.00138786	-0.00126912	-0.00155957	-0.00252035	-0.00225214	-0.00305539	-0.00359922	-0.00457469	-0.00234859	-0.00272541	-0.00224451	-0.000602578	0.000125272	-0.000454364
		7.97418		0.0418113	0.0327661	0.0300802	0.0329809	0.0298922	0.0269091	0.0261316	0.0248398	0.0202266	0.0187778	0.0208653	0.0180933	0.0188143	0.0164217	0.017965	0.0169714	0.0162245	0.0162951	0.0139313	0.015214	0.0142351	0.0121936	0.0130122	0.0116873	0.00907443	0.00965548	0.006876	0.00514808	0.00419655	0.00238088	0.00363017	0.00105763	0.00224691	0.00191061	0.00118251	0.00116765	0.00147118	0.00150791	0.000395028	0.00133688	0.00352446	0.000649538	0.00492147	0.00658518	0.00710478	0.007701
		7.89523		0.0494437	0.0420967	0.0396012	0.0416973	0.0340015	0.0346498	0.0330743	0.0286916	0.025737	0.0274571	0.0242882	0.0211227	0.0257102	0.0218842	0.0189865	0.0182673	0.0185352	0.0143903	0.0141159	0.0124752	0.0117581	0.0100196	0.00768466	0.00629746	0.00497583	0.00439776	0.00386393	0.00322139	0.00344398	0.00212063	0.00214559	0.0010444	0.00188534	0.00151767	0.00124292	0.00124079	0.000574	0.000952444	0.00097457	0.00192671	0.0035685	0.00285159	0.00389211	0.00329029	0.00714184	0.00773851
		7.81628		0.0560001	0.0494477	0.0509557	0.0462569	0.0435957	0.0390897	0.0391496	0.0333998	0.0321439	0.0314474	0.0268521	0.0283376	0.0246973	0.0234934	0.0224874	0.022409	0.0219724	0.0215038	0.0191368	0.020112	0.0189986	0.0176763	0.0188815	0.0139148	0.016991	0.0138288	0.0123137	0.00826511	0.00836294	0.00556695	0.00515697	0.00368679	0.00307023	0.00184422	0.000613471	0.00219323	0.00161288	0.00353204	0.00289725	0.00264894	0.00485878	0.00495083	0.00496826	0.00730707	0.00840595	0.00945812
		7.73732		0.0532517	0.0483137	0.0421333	0.0456617	0.0359406	0.0420509	0.0311914	0.0311635	0.0250759	0.0245048	0.0228639	0.0208739	0.0194224	0.0175019	0.0178503	0.0188137	0.0183829	0.0196815	0.0165413	0.0151304	0.0150081	0.0121203	0.0127595	0.0103345	0.00836142	0.00678341	0.00676842	0.00481393	0.00498269	0.00161629	0.00144925	0.0017887	0.000749603	0.000211981	0.000805298	-0.000345405	0.00271185	0.00237934	0.00270415	0.00251929	0.00330187	0.00516218	0.00545143	0.0059741	0.00834147	0.00845054
		7.65837		0.0465988	0.0380588	0.0322362	0.0382623	0.0285186	0.0325646	0.0243678	0.0293608	0.0214077	0.0218713	0.0174224	0.0160227	0.0171517	0.0144912	0.0139283	0.0118654	0.012304	0.00989364	0.0111091	0.0110954	0.00977582	0.00771774	0.00648365	0.00701188	0.00526188	0.00525328	0.00458841	0.00496922	0.00379373	0.00307418	0.00336081	0.00139859	0.00288412	0.00202122	0.00254506	0.00141803	0.00272733	0.00395416	0.00340132	0.0034179	0.00302962	0.00343705	0.00516387	0.00474475	0.00690067	0.0076807
		7.57942		0.0520445	0.0456379	0.0409341	0.0350109	0.0371993	0.0305553	0.0330029	0.0267666	0.0247506	0.021035	0.0216768	0.0185193	0.0172473	0.0197668	0.0192635	0.0192956	0.0162039	0.0164154	0.0166223	0.0161656	0.0156462	0.0116318	0.0131665	0.010142	0.0106695	0.00911466	0.00784157	0.00608138	0.00562388	0.00469914	0.00317839	0.00485226	0.00452031	0.00643365	0.0047197	0.00482477	0.00569125	0.00445749	0.00676611	0.0078073	0.00745941	0.00798414	0.00880382	0.00941703	0.00937915	0.0115842
		7.50047		0.0412905	0.034295	0.0326849	0.0296071	0.0277621	0.0237928	0.0238548	0.0193268	0.0165602	0.0161349	0.0150305	0.0168133	0.0113168	0.01489	0.0119906	0.0109983	0.0113117	0.00894259	0.0082019	0.0074793	0.00669884	0.0056216	0.00495534	0.00457365	0.00354714	0.00339288	0.0032959	0.00358754	0.00308045	0.00331984	0.00196299	0.00269827	0.00215122	0.00276451	0.0028297	0.00311541	0.00345387	0.00517201	0.00529766	0.00472437	0.0062628	0.00588154	0.00689854	0.00703447	0.00568171	0.00700388
		7.42152		0.0379649	0.035063	0.0300584	0.0280305	0.0257134	0.023097	0.0210301	0.0170387	0.0134427	0.0157	0.0129097	0.011437	0.0121208	0.00875545	0.010742	0.00870594	0.00873799	0.0078314	0.00630901	0.00511489	0.0059612	0.00508506	0.00550555	0.00502339	0.00374049	0.00406248	0.00453402	0.00262401	0.0040246	0.00329221	0.00329629	0.00367442	0.00260408	0.00242956	0.00318983	0.00407598	0.0020033	0.00352639	0.0031966	0.00307868	0.00452409	0.00529526	0.00609542	0.00764306	0.00785082	0.00947779
		7.34256		0.029824	0.0250194	0.0200601	0.0203493	0.0176258	0.0145637	0.0141672	0.0109026	0.00900635	0.00852617	0.00797344	0.00619266	0.00628806	0.00706124	0.00560179	0.00563359	0.00570597	0.00413563	0.00279392	0.00332405	0.00469619	0.00314199	0.00283063	0.00273697	0.00275831	0.00266002	0.00297306	0.00247708	0.0026317	0.00269714	0.00206484	0.00267766	0.00227954	0.00229138	0.00230632	0.0026071	0.00340199	0.00420053	0.00381407	0.00539987	0.00601363	0.00454855	0.00632908	0.00748087	0.00677768	0.00844534
		7.26361		0.0203952	0.0163333	0.0124949	0.0107566	0.0104201	0.00827855	0.00714709	0.00609437	0.00566707	0.0050024	0.00327729	0.00303046	0.00324586	0.00293985	0.00351432	0.00326379	0.00178275	0.0029692	0.00180375	0.00158833	0.0020426	0.00240817	0.00227957	0.00220352	0.00210004	0.00189443	0.00173905	0.000854492	0.00137456	0.00116714	0.00101069	0.00101207	0.00101957	0.00147191	0.00199475	0.00210579	0.00143491	0.00165607	0.00195115	0.00202184	0.00198619	0.00323097	0.00294086	0.00363505	0.00358602	0.00379639
		7.18466		0.0164016	0.0126649	0.00817369	0.0077474	0.00886079	0.0077588	0.00506876	0.00497927	0.00412568	0.00281772	0.00235775	0.00130746	0.00184727	0.00133549	0.0012386	0.000745308	0.00104501	0.00053355	0.00153297	0.0013537	0.00111476	0.00105111	0.00174692	0.00226389	0.000262697	0.000851888	-1.09655e-05	0.00103554	0.000655436	0.00065511	5.04478e-05	0.000351108	0.000650866	0.00124644	0.000856091	0.000245949	0.00100163	0.00140766	0.00134479	0.00121492	0.00178758	0.00222797	0.00167183	0.00216866	0.00222556	0.00201184
		7.10571		0.0135794	0.00873438	0.00614848	0.00659287	0.00642664	0.0041568	0.00299639	0.00337559	0.00237158	0.00150575	0.0011287	0.000948726	0.00110287	0.000253515	0.000341287	0.0005538	0.00102607	0.000855514	0.00145635	0.00109205	0.00149372	0.00129336	0.00147433	0.000961554	0.000663242	0.00122015	0.000895932	0.0014039	0.00161663	0.00124961	0.000869666	0.00148559	0.00148378	0.00247313	0.00185744	0.00229323	0.00145682	0.00198845	0.00182524	0.00254299	0.00155511	0.00141178	0.00148096	0.00238759	0.00220569	0.00171622
		7.02675		0.0151125	0.00938334	0.00712719	0.00711779	0.00758245	0.00553408	0.00415823	0.00300986	0.00305313	0.0015533	0.00180517	0.0017682	0.000624031	-4.84463e-05	0.00120671	0.000719324	0.000924593	0.00088065	0.000889991	0.000738824	0.000456971	0.00169931	0.000346327	0.000749705	0.000345862	0.000416067	0.000782752	0.000397669	0.00022368	-0.000537153	0.000566714	0.00166757	0.000302124	0.00128584	0.00160737	0.0022468	0.00137263	0.00191915	0.00180567	0.00150527	0.00211612	0.00255073	0.00282155	0.00171582	0.00241537	0.00287576
		6.9478		0.015126	0.0107996	0.00710606	0.00653827	0.00622862	0.00413953	0.00382353	0.00256966	0.00222636	0.00232753	0.00178824	0.000473815	0.00137265	0.00224523	0.00227815	0.00250727	0.00224323	0.00207028	0.00110837	0.000441455	0.0012057	0.00078402	0.00118407	0.000343455	0.000272342	-0.000411323	-0.000878267	0.000248926	0.000772191	0.00033304	5.90251e-05	7.02514e-05	0.000902109	0.000936372	0.00065663	0.00077697	0.00127319	0.00165525	0.0019924	0.00148626	0.00275769	0.00242485	0.00227409	0.00239185	0.00248112	0.00178842
		6.86885		0.0137744	0.00981163	0.00655223	0.00588891	0.00573798	0.00453508	0.0036943	0.00359997	0.00248419	0.00151917	0.00165165	0.00219833	0.00147856	0.00202886	0.00181175	0.00192885	0.00239404	0.00293259	0.00297802	0.00268629	0.00254621	0.00210224	0.00219696	0.0027817	0.00237709	0.00211218	0.00180688	0.00144244	0.000792398	0.00167349	0.00181878	0.00135206	0.00228226	0.00284731	0.00184909	0.00262129	0.00344375	0.0027816	0.00310443	0.00346985	0.00366721	0.00312393	0.00268533	0.00245219	0.00226198	0.00240338
		6.7899		0.0159459	0.0122026	0.00739786	0.00736548	0.00550363	0.00517315	0.00330779	0.00259755	0.00289541	0.00211563	0.00181619	0.00243233	0.00185897	0.00265703	0.00356329	0.00248987	0.00203953	0.00288771	0.00223873	0.00232653	0.00161635	0.00217871	0.00187505	0.00175468	0.00150756	0.00136238	0.00142788	0.00190651	0.00195277	0.0014732	0.00118839	0.00127092	0.000588466	0.0021334	0.00198227	0.00156445	0.00308788	0.00253718	0.0026915	0.0023223	0.00345369	0.00376837	0.00330559	0.00318446	0.00387562	0.00347697
		6.71094		0.0158886	0.0106356	0.00670932	0.00691571	0.00537547	0.00351514	0.00312203	0.00238738	0.00188677	0.00131122	0.000926934	0.00202756	0.00293808	0.00241053	0.00214993	0.00303901	0.00285379	0.00210756	0.00309641	0.00175866	0.00156745	0.00156642	0.00158707	0.00210472	0.00156402	0.00247833	0.0031797	0.00332427	0.00289416	0.00298188	0.00280383	0.00181459	0.00269403	0.00218037	0.00146846	0.00171093	0.000783457	0.000975354	0.0014277	0.00222181	0.00235319	0.00278203	0.00214521	0.0032553	0.00288973	0.00202845
		6.63199		0.0165622	0.0105908	0.00856711	0.00795746	0.00740227	0.00562451	0.00470151	0.00417633	0.00357964	0.00470874	0.00498284	0.00483411	0.00556767	0.0061513	0.00591763	0.00659589	0.00488186	0.00434654	0.00425806	0.00345936	0.00311863	0.00326963	0.00343015	0.00395913	0.00321978	0.00382832	0.00386324	0.00391717	0.00488468	0.00446666	0.00332691	0.00391209	0.00420035	0.00335636	0.00368978	0.00371562	0.00368915	0.00506584	0.00395066	0.00498138	0.00428543	0.00426777	0.00339062	0.00367891	0.00304343	0.00336348
		6.55304		0.0198771	0.0138777	0.0103757	0.0103197	0.00751338	0.00585602	0.00540317	0.0039626	0.0034859	0.004425	0.00328653	0.0045793	0.00514398	0.00450351	0.0054236	0.00552586	0.00457937	0.0057865	0.0051287	0.00407761	0.00419961	0.00341179	0.00362171	0.00322061	0.00259193	0.00320919	0.00328512	0.00387267	0.00386975	0.00330347	0.00307858	0.00359172	0.00351326	0.00431545	0.00425238	0.0035754	0.00433132	0.00550815	0.0053247	0.00540616	0.00480436	0.00436939	0.0031952	0.00301392	0.00300468	0.00289251
		6.47409		0.0285973	0.0216281	0.0173281	0.0182687	0.0145166	0.0112297	0.0112592	0.0100267	0.00913446	0.00738975	0.00633272	0.00816365	0.00800312	0.00748244	0.00927587	0.00786212	0.0102346	0.00995205	0.00796759	0.00860146	0.00671329	0.00661187	0.00691494	0.00453234	0.00413274	0.00418645	0.00308064	0.00444792	0.00457047	0.00418712	0.00492668	0.005015	0.00501486	0.00559829	0.00565221	0.00629215	0.00764139	0.00745994	0.00699908	0.0063116	0.00548917	0.00647476	0.00583037	0.00644507	0.00555876	0.0050462
		6.39514		0.0287434	0.0199488	0.019587	0.0203244	0.0161748	0.0123751	0.0123092	0.00826865	0.00801254	0.00765709	0.00681821	0.00793782	0.00655456	0.00999119	0.00721926	0.00929803	0.00805504	0.00813027	0.00785516	0.00731816	0.0075781	0.00734378	0.00525169	0.00688263	0.00560608	0.00637585	0.00666854	0.0067508	0.00611163	0.00688063	0.00624164	0.0064955	0.00650863	0.00749085	0.00613561	0.00666483	0.00706472	0.0073445	0.0067842	0.00750903	0.00627533	0.00605589	0.00530481	0.00613299	0.00546605	0.00509146
		6.31618		0.0399465	0.0311457	0.0287761	0.0306554	0.0230465	0.0209549	0.017414	0.0150448	0.0145658	0.0120318	0.012456	0.0112724	0.012172	0.0097625	0.0107856	0.0122964	0.00961719	0.013473	0.00985314	0.0109976	0.00921008	0.00822802	0.00909108	0.00820043	0.00772001	0.00992003	0.0089811	0.0107638	0.0107046	0.00915681	0.0102943	0.00989489	0.00903782	0.00807877	0.00973217	0.0102631	0.0123568	0.0117051	0.0119202	0.0109611	0.0102751	0.00960147	0.0081809	0.00750965	0.00687164	0.00773236
		6.23723		0.0374882	0.027157	0.0270546	0.0286045	0.0193863	0.0221184	0.0150007	0.0163415	0.0138078	0.0145378	0.0117902	0.0118153	0.0121335	0.0107879	0.0130475	0.00986619	0.0142134	0.0118344	0.0120949	0.0128379	0.0102489	0.0113998	0.00964572	0.0102532	0.0092092	0.00933656	0.00921764	0.00803751	0.00930668	0.00950654	0.00934324	0.0100894	0.0100592	0.00972675	0.00995815	0.0111277	0.0112101	0.0108903	0.0111405	0.0117958	0.00919846	0.00853061	0.00730838	0.00621065	0.0051054	0.00531291
		6.15828		0.0468124	0.0376288	0.0355211	0.0378053	0.0260637	0.0296128	0.0201304	0.0224274	0.0180131	0.0203901	0.0148057	0.0198612	0.0138869	0.0169796	0.01512	0.0142721	0.0157462	0.0132121	0.0152851	0.0120608	0.0133272	0.0107509	0.011332	0.0102172	0.00962133	0.00996502	0.00893946	0.0105374	0.00932932	0.0117039	0.0103546	0.00916016	0.0113794	0.0091602	0.0123771	0.0140014	0.015542	0.0172511	0.016505	0.0167027	0.0149553	0.0129139	0.0118395	0.00987946	0.00849468	0.0105722
		6.07933		0.0475305	0.0373516	0.0399826	0.029492	0.0289548	0.0266361	0.0226673	0.0165798	0.0166165	0.0137048	0.0126302	0.0122642	0.0106799	0.0129236	0.0105421	0.0137057	0.00988061	0.014155	0.0103706	0.012868	0.0115912	0.0132335	0.0124677	0.0139949	0.0110575	0.0117041	0.0111781	0.0105911	0.0100262	0.0107711	0.00982161	0.0106028	0.0100307	0.0114351	0.0104942	0.0120809	0.0120619	0.0112612	0.0134244	0.00960753	0.0116641	0.00919447	0.00911827	0.00701362	0.00752178	0.00635874
		6.00037		0.0514617	0.0427664	0.0456962	0.0341335	0.0359003	0.0271099	0.0261956	0.0194154	0.0184643	0.0134787	0.0151533	0.0107676	0.0160389	0.0115719	0.0147649	0.0125002	0.0170361	0.0152741	0.0174348	0.0147384	0.0162858	0.0144407	0.0135949	0.0131476	0.0139758	0.012046	0.0103602	0.0107141	0.0103804	0.0108921	0.0120629	0.0123691	0.0141967	0.0140559	0.0167686	0.015337	0.0163829	0.0162946	0.0162509	0.0158939	0.0148659	0.0133368	0.0134647	0.0100801	0.00867624	0.00712042
		5.92142		0.0443875	0.0392693	0.0419729	0.030116	0.0324099	0.0231174	0.0220469	0.0146593	0.0156021	0.0106843	0.0124342	0.00737952	0.010004	0.00770898	0.00980256	0.00927147	0.00955863	0.0107581	0.0107786	0.0126788	0.0120065	0.0142188	0.0123865	0.01405	0.013818	0.0129807	0.0126068	0.0120538	0.0123733	0.0109133	0.0118387	0.0113248	0.0118589	0.011749	0.0127738	0.0128525	0.0121286	0.0115664	0.0103239	0.00972756	0.00697676	0.00709376	0.00579199	0.00410482	0.00522396	0.00429885
		5.84247		0.0456617	0.037853	0.0362946	0.0302276	0.0276044	0.0210222	0.019469	0.0154867	0.0136815	0.0113953	0.0076023	0.00901215	0.00640217	0.0086623	0.00677504	0.0107417	0.0093416	0.0146124	0.0148654	0.0157605	0.0150953	0.0147431	0.0145926	0.0125838	0.0125906	0.0120237	0.00952819	0.00852787	0.00722917	0.00796942	0.00647913	0.00859736	0.00649055	0.00714499	0.00744441	0.00923571	0.00776874	0.00836126	0.00552162	0.00694532	0.00342311	0.0054969	0.0045394	0.00379785	0.00304861	0.00228381
		5.76352		0.0401257	0.0317259	0.0297381	0.0234258	0.0220884	0.015783	0.0141387	0.0114614	0.00914902	0.00873585	0.00676123	0.00888501	0.00633024	0.0085409	0.00853132	0.00949806	0.0103777	0.0103803	0.0121569	0.0126451	0.0125974	0.012299	0.010002	0.0100226	0.00964006	0.00723546	0.00744485	0.0069161	0.00679289	0.00620966	0.00557908	0.00641769	0.00834084	0.00842548	0.010776	0.00986515	0.0113183	0.0102347	0.00851032	0.00774404	0.00721966	0.00650994	0.00560713	0.00409956	0.0041374	0.00255788
		5.68456		0.0375421	0.0357169	0.0302767	0.0269503	0.0203614	0.014478	0.0100661	0.00633961	0.00368541	0.00378229	0.00374164	0.00384579	0.00450562	0.00617377	0.00717228	0.00843878	0.0113555	0.0145283	0.0159055	0.0153817	0.0158293	0.0149459	0.0137528	0.011448	0.00907272	0.00764161	0.00556626	0.00625873	0.00309075	0.0041012	0.00260423	0.00113392	0.0013436	0.0016317	0.00188686	0.00327076	0.00346796	0.0043379	0.00428568	0.00438287	0.00410478	0.0031634	0.00268384	0.00212691	0.00187093	0.00178762
		5.60561		0.0336293	0.0238643	0.0221955	0.0204279	0.013783	0.0145521	0.0123044	0.00960269	0.0083591	0.00635924	0.00662334	0.00539573	0.00741381	0.0070277	0.00940191	0.00895548	0.0107883	0.0121837	0.0124174	0.0110382	0.0115021	0.00977798	0.00837154	0.00683037	0.00715767	0.00444124	0.0039258	0.00343034	0.00223269	0.00204694	0.00110298	0.00119469	0.00100498	0.00301612	0.00313812	0.00340097	0.00381235	0.00419905	0.00379639	0.00351521	0.002809	0.00196895	0.00244271	0.00206078	0.00164241	0.00225051
		5.52666		0.0356988	0.0335142	0.0273392	0.0286558	0.018003	0.0158734	0.013647	0.00712036	0.00628017	0.00416644	0.00407265	0.00661279	0.00603552	0.00904647	0.0118913	0.0131874	0.0144208	0.0164021	0.01422	0.0144996	0.0133515	0.0114333	0.0104937	0.00701058	0.00583567	0.00424581	0.00276116	0.00157789	0.00213548	0.00132648	0.00169935	0.0029378	0.00177924	0.00222672	0.00216693	0.0022206	0.00259189	0.00227984	0.00223465	0.00206175	0.0012338	0.000134817	-5.92333e-07	-0.000196378	-0.000373021	0.000387175
		5.44771		0.0381793	0.0325009	0.0279146	0.0233825	0.020398	0.0157205	0.0155579	0.00981903	0.00948572	0.0078459	0.0070237	0.0047189	0.00580095	0.00735377	0.00822178	0.0103821	0.0124562	0.0117192	0.015014	0.0127853	0.0114687	0.0104382	0.00715513	0.00469812	0.00341313	0.00153224	0.00135656	0.00182173	0.00237981	0.00151907	0.00214569	0.00226506	0.00254002	0.00230171	0.00340183	0.00366572	0.00318392	0.00297196	0.00306714	0.00160972	0.000356003	0.00052577	0.00104306	-5.28352e-05	0.00114747	0.00223029
		5.36876		0.0409144	0.0323343	0.0304288	0.024819	0.0263325	0.0152888	0.0176549	0.0142802	0.0130969	0.0112909	0.0125692	0.00904246	0.0115162	0.0107098	0.0098019	0.0115257	0.011913	0.0119936	0.0133037	0.0126928	0.0115861	0.00971582	0.00992989	0.00646536	0.00653274	0.00389509	0.00424928	0.00294986	0.00397671	0.00400794	0.00267312	0.00401056	0.00186129	0.00365008	0.00318493	0.00312716	0.00315796	0.00309031	0.0031276	0.000989665	-6.8027e-05	-0.00138178	-0.00106226	-0.00127917	-0.000878605	0.000228391
		5.2898		0.0521806	0.0481105	0.0403357	0.0328455	0.0376523	0.0196016	0.0166793	0.0171537	0.0157655	0.0137903	0.0138424	0.0162437	0.0136637	0.0143131	0.0163858	0.0149193	0.0154525	0.0196996	0.018656	0.0162942	0.018256	0.0110775	0.0101587	0.00736589	0.00400307	0.00391126	0.00327261	0.00390001	0.00528939	0.00384301	0.00532391	0.00433158	0.00288018	0.00277517	0.00338949	0.00296436	0.0031462	0.00207207	0.00285008	0.00156143	0.000473954	0.000583034	-0.000486625	-0.000575192	-0.000916931	0.000274769
		5.21085		0.0534622	0.0451719	0.0410819	0.0325409	0.0436292	0.0251072	0.0246583	0.0208849	0.0189979	0.0169245	0.0158451	0.0208142	0.0151612	0.0177707	0.0186142	0.0203198	0.0196553	0.0186507	0.0189921	0.0158141	0.0126082	0.0112995	0.00743074	0.00765425	0.00431252	0.00474371	0.00521749	0.00549909	0.00614363	0.00810146	0.0057956	0.00674643	0.00447731	0.00344714	0.00357714	0.00104967	0.00189713	-0.000199696	-0.000275134	-0.00119614	-0.00170883	-0.00123634	-0.000506965	0.000847204	-9.07437e-05	0.00125575
		5.1319		0.0627757	0.0624037	0.0522022	0.0413592	0.0509994	0.0347444	0.0293107	0.0264819	0.025308	0.0201254	0.0212041	0.0209345	0.0279923	0.0218007	0.0250059	0.0238695	0.0251978	0.0265357	0.0254039	0.0217568	0.0182345	0.0145217	0.0113749	0.00808934	0.00761174	0.00570048	0.0061491	0.00485334	0.00736051	0.0069801	0.00921533	0.00785837	0.00724564	0.00761725	0.00665204	0.00490853	0.00528477	0.00271684	0.00129833	-0.000870862	-0.00152311	-0.0026267	-0.00258775	-0.0014831	-0.00121638	0.000782649
		5.05295		0.0699781	0.0653456	0.0544293	0.0433717	0.0425471	0.0317965	0.0239994	0.0245726	0.0227974	0.024592	0.0187886	0.0190078	0.0197155	0.0167842	0.0222198	0.0201056	0.0258482	0.0250224	0.0211144	0.0195102	0.0164289	0.0107237	0.00719806	0.00405108	0.00240115	0.0022319	0.00181781	0.00206112	0.00291107	0.00592009	0.00573687	0.00407507	0.00530094	0.0048154	0.00219103	0.00285927	7.661e-05	0.000882189	0.000398889	-0.000910909	-0.000118011	-0.00370458	-0.00329878	-0.0024001	-0.000833247	0.000355029
		4.97399		0.0678694	0.0618845	0.0533321	0.0408624	0.0472029	0.0400589	0.0301272	0.0290563	0.0231041	0.0268802	0.0229718	0.022339	0.022179	0.0228813	0.0248943	0.0242887	0.0222735	0.0258469	0.0226647	0.0192733	0.0171801	0.0139014	0.0108607	0.0104747	0.00754851	0.00603286	0.00474199	0.00517818	0.00490086	0.00512172	0.0052114	0.00531793	0.00510494	0.00238637	0.00139855	0.00182359	-0.000427715	-0.000667107	-0.00235616	-0.00196561	-0.00311257	-0.00263375	-0.00243382	-0.00242924	-0.0011113	-0.0021311
		4.89504		0.0608933	0.0605153	0.052151	0.0404112	0.0326454	0.0308326	0.0240993	0.0217465	0.0233124	0.018684	0.0224265	0.0187671	0.0195893	0.0172981	0.0187627	0.0202696	0.0182854	0.0215064	0.0199101	0.0185521	0.0183657	0.0138168	0.0117432	0.00871805	0.00784361	0.00661452	0.00574163	0.00615207	0.00527903	0.00547396	0.00560782	0.00417761	0.00483373	0.00237057	0.00109319	0.000238259	0.000390431	-0.00111628	-0.00134357	-0.00187001	-0.00393928	-0.00341671	-0.00273321	-0.00166686	0.00162882	0.000706114
		4.81609		0.057733	0.0548601	0.0438142	0.0375194	0.0310218	0.0307492	0.0274112	0.022278	0.0228818	0.0206288	0.0216391	0.017624	0.0177142	0.0150066	0.0170672	0.016873	0.0192145	0.0206333	0.0176461	0.0148587	0.0123373	0.0100133	0.00743669	0.00642179	0.00651182	0.0066494	0.00433194	0.00473216	0.00595007	0.00384282	0.003809	0.00353949	0.00345056	0.00186971	0.00109794	0.000280151	-0.000925905	-0.00253433	-0.00222465	-0.00274272	-0.00548469	-0.00464076	-0.00414122	-0.00294693	-0.00232843	-0.00151624
		4.73714		0.0481989	0.0502381	0.0406808	0.0328085	0.0285707	0.0246164	0.0197152	0.0172398	0.0142857	0.0122074	0.0111281	0.0111471	0.00903021	0.0111725	0.00975083	0.010969	0.0120821	0.0137105	0.0136749	0.0133339	0.0108588	0.00940571	0.0076674	0.00595385	0.00530272	0.00419692	0.00409962	0.00376126	0.00251148	0.00240375	0.00336158	0.00189226	0.00181369	0.00037359	-2.49035e-06	-0.00122381	-0.00205982	-0.000409521	-0.00196069	-0.00230259	-0.00283262	-0.00199888	-0.00112562	-0.000895422	-0.000405803	-0.000124589
		4.65818		0.0363234	0.0303156	0.0242529	0.0206385	0.0165922	0.0149275	0.0138456	0.0122694	0.0116359	0.0096632	0.0070581	0.00621826	0.00496224	0.00532289	0.00664283	0.00603905	0.00662355	0.00813459	0.00668675	0.00655159	0.00615555	0.00476254	0.0035057	0.00399389	0.00266799	0.00216136	0.00104622	0.000399387	-0.000174366	0.000311316	-0.000133989	0.000171466	0.000359098	-0.00115896	-0.000337745	-0.00130946	-0.000554999	0.000196718	8.14274e-05	-0.000341714	-0.000677949	-0.00148357	-0.00138946	9.62671e-05	0.00066217	0.00115897
		4.57923		0.0338945	0.0289911	0.0243295	0.0204612	0.0157383	0.0144789	0.0116008	0.0080767	0.00661269	0.00645101	0.0053082	0.00421369	0.00318025	0.00381251	0.00303027	0.00336141	0.00265514	0.00247389	0.00187104	0.00267421	0.00214937	0.00248245	0.00158758	0.00157556	0.00153904	0.000850672	0.000804535	0.000745392	0.00022167	-0.00136731	-0.00107246	-0.00196396	-0.00174528	-0.00255686	-0.00124718	-0.00134137	-0.0021601	-0.00130422	-0.000439528	-0.0010526	-0.00161236	-1.22747e-05	-0.000402577	-0.000423986	-0.000775326	-0.000888928
		4.50028		0.0332621	0.0327393	0.0255331	0.0180338	0.0161922	0.0123042	0.0105818	0.0117972	0.01216	0.0089481	0.00673601	0.00573162	0.00459797	0.00405437	0.00339321	0.00224661	0.00150957	1.80311e-05	-7.7183e-05	-0.000725706	0.00028816	-0.000350632	-0.000466658	-0.000509269	-0.000268639	-0.000654402	-0.000501053	-0.00124111	-0.000836015	-0.000957255	-0.000653997	-6.70845e-05	0.000581428	-0.000364544	0.000792936	0.00140739	0.00135113	0.00199131	0.00126778	0.000786096	0.000988782	-0.000233844	-0.00139661	-0.000198682	0.000151451	0.00039618
		4.42133		0.0226398	0.0162167	0.0138327	0.00966083	0.0105266	0.00874771	0.00632783	0.00756418	0.00721531	0.00563978	0.00590812	0.00363695	0.0035443	0.00276791	0.00248146	0.00141878	0.000636046	0.000434511	0.000985998	0.000550193	-0.000616687	-0.000890179	-0.000949545	-0.00138533	-0.000856516	-0.000142058	-0.000360468	-0.00151363	-0.00146657	-0.00146075	-0.00265993	-0.00272027	-0.00158994	-0.00136333	-0.00042769	-0.000416243	0.000254297	-0.000654816	-0.000761344	-0.000661157	-0.00170671	-0.00146317	-0.000842616	-0.00144768	-0.000201857	7.87655e-06
		4.34238		0.0235932	0.0166166	0.0151904	0.0107811	0.00885455	0.00831833	0.00855047	0.00676801	0.0069956	0.00664288	0.00539136	0.00539928	0.00446022	0.00409874	0.00328661	0.00343584	0.00197428	0.00179054	0.00115093	0.00145606	0.000782136	0.00117649	0.000496683	-0.000330891	0.000223781	0.00051302	0.00022544	0.000379943	-0.000284772	-0.000245111	-0.000230923	-0.000214792	0.00040958	-8.27162e-05	-0.000369611	6.3123e-05	-0.000365964	-0.000990657	-0.00124225	-0.00142354	-0.00216292	-0.00183489	-0.000716713	-0.000492068	0.000283891	-0.000187385
		4.26342		0.0275965	0.0207805	0.0216328	0.0160432	0.0119759	0.0114991	0.00978157	0.00842468	0.00877735	0.00940597	0.00615516	0.00646303	0.00458819	0.00358421	0.00336941	0.00344366	0.00353185	0.00450323	0.00387467	0.00390342	0.00314488	0.00181833	0.00183903	8.43862e-05	0.00121924	0.000983339	0.00139086	0.00175681	0.000824349	0.000783776	0.000242548	-0.000924355	-0.000178384	-0.00074198	-0.00045796	0.00066389	3.2734e-06	-0.000173159	-0.00046633	-0.000917999	-0.000939011	-0.00107339	-0.000799035	-0.000248225	-0.000152102	-3.75104e-05
		4.18447		0.0299226	0.021101	0.0214896	0.0172263	0.0107813	0.0108158	0.0107441	0.00880862	0.00784965	0.00764276	0.00781734	0.00503996	0.00557156	0.00417368	0.00439337	0.00452256	0.00485794	0.00602223	0.00535238	0.00564835	0.00470968	0.00467885	0.00356124	0.00314188	0.00324865	0.00352763	0.00380434	0.00261662	0.00324626	0.00280541	0.00179824	0.0015741	0.000940131	0.0011825	0.00124056	0.0013827	0.000969194	0.00177859	0.00182937	0.000849018	0.00120752	0.00122364	0.00138482	0.00147676	0.00129517	0.00154441
		4.10552		0.0326899	0.0229228	0.0259156	0.0200343	0.0148006	0.013681	0.0116234	0.0114999	0.00915129	0.00906976	0.00739766	0.00675498	0.00464726	0.00464152	0.00522128	0.00496109	0.00631217	0.00661904	0.00613636	0.00683594	0.00582418	0.0050942	0.00481441	0.00344442	0.0040517	0.00405561	0.00371906	0.00311915	0.00252305	0.00153871	0.00176761	0.000782168	0.000417888	0.000843311	0.000530987	-1.52559e-05	0.000444849	0.000502261	0.000154169	0.000239222	-1.15793e-05	0.000634545	-0.000247096	5.32728e-05	-7.44124e-05	-0.000453188
		4.02657		0.0387556	0.0299963	0.0321516	0.0259929	0.0221793	0.0182445	0.0134083	0.0137837	0.0116331	0.0083811	0.00701351	0.00728799	0.00655472	0.00642436	0.00597675	0.00660431	0.00679131	0.00856097	0.00951762	0.00874366	0.0076079	0.00766209	0.00428582	0.00551492	0.00390439	0.00520472	0.00437375	0.00379889	0.00290784	0.00325016	0.0028282	0.00195513	0.00206343	0.0013808	0.00122491	0.00145297	0.00201674	0.00177237	0.00130615	0.000473818	0.000800675	-0.000190996	0.00134686	0.000802125	0.000638991	-0.000148932
		3.94761		0.0386426	0.0270844	0.0300735	0.0233417	0.0222185	0.0165492	0.0167929	0.010683	0.0111313	0.00821399	0.00551165	0.00498195	0.00538868	0.00596651	0.00640636	0.00699743	0.00669912	0.00613447	0.00719361	0.0074638	0.00672169	0.00675424	0.00647383	0.00348424	0.00509831	0.00354793	0.00443533	0.00339944	0.00169656	0.000641764	-0.000730167	-0.000688764	-0.000165237	0.000197115	0.000936389	0.00173246	0.00153464	0.000826637	0.000383284	0.000882165	0.00201551	0.00201047	0.00159329	0.0007694	0.000950613	0.00105504
		3.86866		0.0463446	0.0362493	0.0372969	0.0367634	0.028651	0.025812	0.0213024	0.0195385	0.014386	0.013828	0.0102655	0.00934623	0.0100594	0.00931348	0.00942974	0.0097538	0.00911061	0.00887787	0.00897949	0.00893522	0.00724138	0.00823499	0.00527216	0.00550095	0.00550431	0.00453715	0.00466776	0.00335503	0.00324505	0.00210603	0.0016044	0.00103585	0.0013227	0.00206789	0.00337071	0.00275402	0.00372275	0.00252135	0.00250171	0.00150907	0.00168587	0.00247433	0.00192801	0.00187375	0.00227668	0.00140436
		3.78971		0.0501336	0.0386741	0.0404798	0.037524	0.0299716	0.0272934	0.0234218	0.0188554	0.015338	0.0117375	0.0110687	0.00931493	0.00871385	0.0100749	0.0105382	0.0106382	0.00901134	0.0111435	0.00893083	0.0102246	0.00959035	0.00772738	0.00726133	0.00632685	0.00599782	0.00600848	0.00454862	0.00538108	0.0038703	0.00172992	6.46648e-05	0.000242869	0.00117944	0.00079615	0.00248591	0.00290592	0.00245908	0.00308429	0.00230914	0.00210898	0.00228675	0.00219879	0.00213995	0.00172037	0.001548	0.00169712
		3.71076		0.0448798	0.0327894	0.0350417	0.0267609	0.0240892	0.0212449	0.0192948	0.018678	0.015146	0.0119803	0.00917513	0.00786807	0.00740805	0.00794842	0.00983255	0.00985285	0.0097344	0.00785546	0.00837172	0.00820684	0.0092162	0.00873011	0.00650273	0.00552771	0.00504357	0.00413777	0.00517115	0.00476072	0.00365669	0.00265037	-0.000123172	-0.000662571	-0.000960161	0.000776762	0.00181428	0.00213725	0.00245122	0.00106181	0.00142851	0.000920738	0.00136168	0.00106839	0.00115015	0.00119995	0.000987195	0.000595593
		3.63181		0.0440328	0.0332302	0.0356337	0.0316296	0.0241576	0.0224039	0.01824	0.0170531	0.0138225	0.01054	0.0105715	0.00833485	0.0082378	0.0094302	0.00749057	0.00925168	0.0106754	0.00870772	0.0110171	0.0107597	0.00937914	0.00885013	0.00780157	0.00745729	0.00620986	0.00584232	0.0048778	0.00393527	0.00208784	0.00135546	-5.99556e-05	-0.000733139	-0.000251208	0.000568713	0.00171059	0.00280416	0.00255524	0.002326	0.00120916	0.000780606	0.000435822	-0.00019582	0.000803214	0.000709859	6.3275e-05	-0.000214504
		3.55285		0.0443713	0.0308018	0.033158	0.0292125	0.0222577	0.0190566	0.0195365	0.0156905	0.0121322	0.00962986	0.00872933	0.00741478	0.00792098	0.00771029	0.00825479	0.00912819	0.00820878	0.00829606	0.00771535	0.00752496	0.00682201	0.00659461	0.0057325	0.00353385	0.0039061	0.00416929	0.00406232	0.00366623	0.00351538	0.00161119	0.00169277	0.00203801	0.00192137	0.0023929	0.00265853	0.003217	0.00241548	0.00185757	0.00141532	0.00137549	0.000876395	0.000602384	0.000503076	7.03361e-05	5.67529e-05	-0.000311454
		3.4739		0.0421055	0.0302584	0.0328612	0.0286867	0.0256696	0.0207583	0.0164213	0.0148205	0.013173	0.0108904	0.00933141	0.00837475	0.00850519	0.00951845	0.010618	0.0107198	0.0104809	0.0110485	0.011499	0.010199	0.00810144	0.00747149	0.00708114	0.00555142	0.00497561	0.00360236	0.00358918	0.00295369	0.00232715	0.0014481	0.000749333	0.00126565	0.00130738	0.0011955	0.00175787	0.00133193	0.00245737	0.00189682	0.00161865	0.00134679	0.00190378	0.00217736	0.00178181	0.000831207	-0.000714001	-0.000556755
		3.39495		0.0377823	0.0285283	0.0288211	0.0245234	0.0189255	0.0160817	0.0116214	0.0102761	0.00652161	0.00348639	0.00220207	0.00232035	0.00295133	0.00420082	0.00638347	0.00702148	0.00753359	0.00743159	0.00744732	0.0077463	0.00850835	0.00771256	0.00697577	0.00515942	0.00439932	0.00458553	0.00449538	0.00495837	0.00385179	0.00341737	0.00239055	0.00171918	0.00214839	0.00188094	0.00229192	0.00238856	0.00261322	0.00216571	0.00187118	0.00220329	0.00181629	0.00298038	0.00307869	0.00236631	0.00112043	-3.46819e-05
		3.316		0.033924	0.0231569	0.0224941	0.0173376	0.0137593	0.010463	0.00842488	0.00627454	0.00459011	0.00288328	0.00283759	0.00298709	0.00334301	0.00546367	0.00788031	0.0088002	0.0089728	0.00817561	0.00768342	0.00749993	0.00610077	0.0061551	0.00548181	0.00482372	0.00348375	0.00326272	0.0025352	0.00232015	0.00271832	0.00403199	0.003859	0.00347595	0.00353353	0.00259653	0.00418024	0.00459042	0.00482296	0.00402287	0.00278502	0.00257957	0.00213816	0.000608415	0.00039616	-0.000127368	-0.000456176	-0.000573683
		3.23704		0.0323284	0.0250118	0.0216232	0.0159845	0.0116436	0.00870796	0.00775009	0.00671426	0.00536101	0.00387853	0.00226709	0.0027995	0.003686	0.00512615	0.00671697	0.00788631	0.00862984	0.00879836	0.00797703	0.00799194	0.00767591	0.00739009	0.00710469	0.0054465	0.00478816	0.00375055	0.00291317	0.00235337	0.00118961	0.00142589	0.000997228	0.00142864	0.00241517	0.00309024	0.00319516	0.00387369	0.00394862	0.00395727	0.00415266	0.0035908	0.00298967	0.00190707	0.00109135	0.00132747	0.00176808	0.00114617
		3.15809		0.0272606	0.0187404	0.0154076	0.0115596	0.00915929	0.00724502	0.00701206	0.00564378	0.00466465	0.00317948	0.00251577	0.00377851	0.00462442	0.00468151	0.00660613	0.00777949	0.00847626	0.00773891	0.00745814	0.00654054	0.00687998	0.00770438	0.00740514	0.00669551	0.00523247	0.00393139	0.00364235	0.00272895	0.00214776	0.000859368	0.00185445	0.0020194	0.00338739	0.0032206	0.00340419	0.00288603	0.00326047	0.0042154	0.00494707	0.00390912	0.00288794	0.00217234	0.00168044	0.00255028	0.00278325	0.00231807
		3.07914		0.0313628	0.0254842	0.0219581	0.0175711	0.0133541	0.0110378	0.00984449	0.00885495	0.00728196	0.0062909	0.00559552	0.00605034	0.00700437	0.00769372	0.00926047	0.0102479	0.0101495	0.00973694	0.00983753	0.00903641	0.00909799	0.00845792	0.0081379	0.00920591	0.00815166	0.00792287	0.00663668	0.00488845	0.00372092	0.00358857	0.00429792	0.0041933	0.00399787	0.00368699	0.00420888	0.00390796	0.00448625	0.00563661	0.00626815	0.00625167	0.00675961	0.00661288	0.00656738	0.0063093	0.00547467	0.00495622
		3.00019		0.034184	0.0278094	0.0233275	0.0188908	0.0146486	0.0111762	0.0102292	0.00887281	0.0074468	0.00612505	0.00586535	0.00724096	0.00860565	0.00908178	0.00966837	0.00934961	0.00931888	0.00847589	0.00788089	0.00752879	0.00697482	0.00879157	0.00831884	0.00906986	0.00794259	0.00726541	0.00640528	0.00589524	0.00421214	0.00331321	0.00370491	0.00555943	0.00552841	0.00544115	0.00590989	0.00557609	0.00676348	0.0071341	0.00765284	0.00833224	0.00671638	0.00691012	0.00744553	0.00628363	0.0065168	0.00620207
		2.92123		0.0396739	0.03227	0.0275609	0.0224042	0.0170882	0.014631	0.0120693	0.0106614	0.00822382	0.00732662	0.00736053	0.00850994	0.0102175	0.01245	0.012962	0.0126787	0.0135652	0.0137355	0.0125279	0.0124347	0.0111868	0.00984809	0.0100876	0.0102421	0.0106311	0.0109456	0.00913638	0.00775884	0.00749343	0.00840182	0.00908185	0.00950164	0.00883949	0.00709069	0.00567972	0.00543931	0.00593137	0.00625153	0.00690967	0.00778976	0.00781922	0.0082066	0.0089969	0.00880473	0.00810802	0.00723281
		2.84228		0.0452491	0.0367772	0.0319597	0.0262665	0.0206787	0.0166265	0.0148062	0.0135941	0.012564	0.0105389	0.0103336	0.0106111	0.0110162	0.0107224	0.0114368	0.0122225	0.0119095	0.0108425	0.0110695	0.0101924	0.0105223	0.0113961	0.0124773	0.0130655	0.0113268	0.00968909	0.00829469	0.00591652	0.00625305	0.00641597	0.00802912	0.00746038	0.00761336	0.00622492	0.00577251	0.00580185	0.00675495	0.00836033	0.00864894	0.00902561	0.00802225	0.00828436	0.00880638	0.00877816	0.00886635	0.00779857
		2.76333		0.0562295	0.048618	0.04457	0.0351466	0.0310699	0.0263959	0.0231152	0.0225652	0.0196241	0.0176334	0.015139	0.0147383	0.0134757	0.0132381	0.0119457	0.012338	0.0137427	0.0136472	0.0153324	0.0145653	0.0139761	0.0138422	0.0149557	0.0158085	0.0155243	0.0151497	0.0135806	0.0117795	0.0101672	0.00962131	0.0105711	0.0113654	0.0121849	0.0100487	0.00986061	0.00847376	0.00813403	0.00769519	0.00981612	0.00968535	0.0087553	0.0097419	0.010781	0.0103671	0.00917765	0.00740656
		2.68438		0.0631969	0.0565046	0.0504474	0.0410151	0.0357752	0.0296826	0.0253747	0.0248494	0.0235788	0.0215317	0.0202336	0.0185955	0.0182951	0.0184082	0.0158238	0.0162197	0.0166301	0.0156543	0.0149463	0.0146716	0.0165237	0.0169777	0.0158684	0.0166853	0.0149865	0.0123675	0.00952124	0.0094712	0.00849973	0.00980836	0.0111185	0.0121568	0.0115792	0.00900416	0.00915935	0.00854027	0.00781159	0.00952161	0.00957565	0.00869175	0.00845803	0.0081673	0.00824773	0.00851704	0.00862559	0.00909832
		2.60543		0.0637508	0.0565065	0.0503403	0.0420532	0.0379381	0.0315114	0.0271719	0.0263468	0.0218637	0.0196766	0.0178794	0.0166052	0.0176497	0.0163412	0.0160676	0.0152105	0.0135539	0.0127261	0.0128827	0.0120539	0.0117646	0.0114875	0.0127721	0.0113457	0.011791	0.010395	0.0096649	0.0081291	0.00822676	0.00902991	0.00871706	0.00897965	0.00770221	0.00658213	0.00613893	0.00491236	0.00573747	0.00711946	0.00895071	0.00818808	0.00730838	0.00684128	0.00625446	0.00738134	0.00689241	0.00547985
		2.52647		0.0707031	0.0657888	0.0586758	0.0471597	0.0474421	0.0358574	0.0325074	0.0289445	0.0225071	0.0213288	0.0186098	0.0189273	0.0177727	0.0158919	0.0166302	0.015224	0.0139433	0.0152926	0.0129047	0.0120838	0.0125202	0.0124203	0.0110746	0.0120156	0.0122258	0.0132367	0.0122231	0.0120174	0.0126266	0.0132254	0.0114064	0.0102285	0.00760247	0.00366915	0.00260056	0.00200125	0.00262292	0.00344628	0.00291479	0.00418991	0.00440369	0.0034378	0.00388253	0.00368277	0.00241967	0.00210042
		2.44752		0.0777487	0.069119	0.0627173	0.0541319	0.0506117	0.0407792	0.0392411	0.0320544	0.0244267	0.0215427	0.0206508	0.0219281	0.0196607	0.0195446	0.0156167	0.0154335	0.0167038	0.0136005	0.0138433	0.0133394	0.0102364	0.00958652	0.00758464	0.00708388	0.00959375	0.00939105	0.00874615	0.00790518	0.00630589	0.00549722	0.00578451	0.00567366	0.00391887	0.00127228	0.000947531	0.00120642	0.00161821	0.00312999	0.00101424	0.0019233	0.00284924	0.00187557	0.00422351	0.00499215	0.0059216	0.00630182
		2.36857		0.0834591	0.0753193	0.0691512	0.0621857	0.0542098	0.0443344	0.0428659	0.0343359	0.0295616	0.0277578	0.0260802	0.0260177	0.0231294	0.0217279	0.0211302	0.0212197	0.0170244	0.0148039	0.013944	0.0127543	0.0119168	0.00928545	0.00764738	0.00660985	0.00805115	0.00975272	0.00969773	0.0104287	0.00973266	0.00894471	0.00818971	0.00447905	0.0036505	0.000188065	-4.0705e-05	0.000393344	0.00115154	0.000592472	0.00319682	0.00372863	0.00376412	0.00606331	0.00712373	0.00727193	0.00853874	0.00912046
		2.28962		0.0917268	0.0857797	0.078238	0.0712966	0.0617653	0.0505384	0.0511937	0.0376805	0.0362065	0.0307379	0.0311134	0.0306842	0.0294449	0.0277362	0.0267186	0.0268826	0.0220138	0.0215044	0.0164912	0.0137748	0.00956372	0.00771105	0.00613015	0.00442148	0.00470187	0.0046308	0.00707806	0.00660818	0.00673461	0.00477388	0.00467796	0.00313831	0.00270103	0.0012471	0.00161618	0.00157646	0.00222858	0.00284825	0.00617799	0.00725968	0.00847549	0.0092058	0.0117038	0.0121327	0.0133457	0.0128599
		2.21066		0.0820999	0.0723647	0.0669596	0.0609347	0.0516401	0.0447715	0.0423345	0.0323506	0.0336677	0.0272092	0.0291239	0.0262243	0.0273187	0.0246514	0.0243403	0.0226996	0.0211577	0.018669	0.0144248	0.0130182	0.00817487	0.00660207	0.0023971	0.00123048	-0.000238734	-0.000335532	-0.000514903	-0.000193345	-0.00103582	-0.000875722	-0.00131292	-0.00170894	0.000225719	-0.000631781	0.000801436	0.00165421	0.00140225	0.00472394	0.00500594	0.00864372	0.00967109	0.0114889	0.0113329	0.0122256	0.0120038	0.00996857
		2.13171		0.0872737	0.0771786	0.0688653	0.0625456	0.051023	0.0482924	0.0427334	0.0362843	0.0315931	0.0257086	0.026947	0.0265842	0.0271421	0.0267873	0.0244404	0.0225488	0.0234614	0.0200629	0.0186528	0.0153413	0.0141465	0.00904146	0.00603332	0.0015572	-0.00239211	-0.00219863	-0.00370922	-0.00214359	-0.00369971	-0.00334969	-0.00283683	-0.00312871	0.000569617	0.000813601	0.00233478	0.00145422	0.00138787	0.00526982	0.00591566	0.00936704	0.0104059	0.00932545	0.0103772	0.00945976	0.0095262	0.00992963
		2.05276		0.089067	0.0789077	0.0735284	0.0653311	0.0536428	0.0507269	0.0415213	0.0409112	0.0327327	0.0312177	0.0285539	0.0274806	0.0254745	0.0283673	0.0253317	0.0269285	0.0220633	0.0219297	0.0182803	0.0126327	0.00987054	0.00684248	0.00499183	0.000989414	0.000293582	-0.00295298	-0.0041297	-0.00541118	-0.00693831	-0.00346949	-0.00322599	-0.00222297	-0.00041392	-0.000200244	0.000783137	0.00172854	0.00394612	0.00779462	0.0113938	0.0147997	0.0153017	0.0158976	0.0152682	0.0159872	0.0142902	0.012335
		1.97381		0.089033	0.0800307	0.0714902	0.0619742	0.0533602	0.0520041	0.0421876	0.0391719	0.0297049	0.028286	0.0241244	0.0259016	0.0236664	0.0227888	0.0236868	0.0258899	0.0234938	0.0241484	0.0189853	0.0170579	0.014971	0.0120621	0.00885583	0.00521209	0.00167678	0.00102736	-0.000904514	-0.00177569	-0.00265225	-0.00502216	-0.00354465	-0.00423879	-0.000978022	-0.00160739	-0.00128724	0.000566459	0.00213586	0.0053213	0.00972186	0.0121027	0.0132774	0.0138637	0.0138452	0.0107003	0.0107187	0.00791871
		1.89485		0.0859511	0.0776935	0.0733951	0.0612045	0.0553646	0.0462997	0.0384092	0.0326396	0.0265484	0.0229491	0.0231174	0.0197896	0.0201141	0.019777	0.0209615	0.0182368	0.0192356	0.0179158	0.0158276	0.014095	0.0118419	0.0111131	0.00880608	0.00722527	0.00521014	0.0026632	0.0014814	-0.00112643	-0.00146571	-0.00249188	-0.00474953	-0.00385089	-0.00353847	-0.00256315	-0.00153855	0.000765178	0.00409528	0.00587017	0.0123898	0.0143948	0.0169751	0.0183309	0.0165848	0.0152396	0.0144284	0.0114699
		1.8159		0.0840675	0.0762014	0.0723058	0.0600209	0.0551677	0.0468176	0.0391759	0.0326619	0.0276836	0.0230215	0.0220328	0.0187927	0.0201668	0.019104	0.019182	0.0227514	0.0198684	0.0203746	0.0183216	0.0204899	0.0180364	0.0155188	0.0168563	0.0118619	0.0112609	0.00836536	0.00571419	0.0037629	0.00208362	-0.00089182	-0.00165664	-0.00193941	-0.00128896	-0.00244754	-0.000636681	0.00198978	0.00436968	0.00610576	0.00876501	0.0120359	0.0134113	0.0123565	0.0109257	0.00998137	0.00594628	0.00354301
		1.73695		0.0786081	0.0683338	0.0654481	0.0553823	0.0475848	0.0407122	0.0376996	0.0317172	0.0295401	0.0233343	0.0240999	0.0215653	0.0205372	0.0208222	0.0198207	0.0193749	0.020098	0.0189597	0.0207973	0.0204088	0.0193702	0.0211735	0.0175761	0.0164287	0.0140059	0.0115683	0.0102721	0.00510246	0.00373725	0.00133995	-0.000982408	-5.76989e-05	0.00106805	0.000511024	0.000911909	0.000184412	0.00225081	0.00536263	0.00759669	0.00940841	0.0112108	0.01051	0.00849463	0.00781466	0.00747732	0.00530785
		1.658		0.0841296	0.0762253	0.0732287	0.0625543	0.0533327	0.044813	0.0400471	0.0328234	0.0305276	0.0260518	0.0234059	0.0245948	0.0221479	0.0231938	0.0212831	0.0217939	0.0205251	0.0250944	0.0224315	0.0222902	0.0233056	0.0209713	0.0214333	0.0206863	0.0185762	0.0175757	0.013452	0.011703	0.00829881	0.00483039	0.00259409	0.00101511	-0.00156677	-0.00126212	-0.00114414	0.00103416	0.00293492	0.00694105	0.0078764	0.0108006	0.0111337	0.0120116	0.0104777	0.0112714	0.00672423	0.00236535
		1.57905		0.0900367	0.0788058	0.0757109	0.0639813	0.0577128	0.0479731	0.045125	0.0383929	0.0333696	0.0305727	0.0267834	0.0268497	0.0254608	0.0234758	0.0242794	0.0257965	0.0288542	0.0278262	0.0303216	0.0311037	0.0313537	0.0320823	0.0288706	0.028379	0.0234221	0.0218907	0.0165676	0.013962	0.011436	0.00762692	0.00572545	0.00253577	0.00144162	8.06008e-05	0.00218817	0.00128924	0.0032864	0.00185062	0.00558675	0.00425441	0.00668533	0.00569626	0.00620411	0.00541029	0.00271643	0.000121292
		1.50009		0.105565	0.0947062	0.0902848	0.076473	0.0724045	0.0629564	0.0557414	0.0518917	0.0430564	0.0431375	0.035835	0.0353395	0.0346365	0.0360617	0.0351294	0.0336122	0.0373302	0.0410436	0.0382541	0.0428813	0.0407559	0.0402334	0.0394194	0.0313148	0.0340714	0.0252075	0.0226239	0.0183683	0.0126203	0.0111435	0.004569	0.00557847	0.00117139	0.00119646	0.00252627	0.00315511	0.00286883	0.00550905	0.00508824	0.00613314	0.0078309	0.00691384	0.00596467	0.00622754	0.00270511	-0.00106285
		1.42114		0.123722	0.116073	0.108976	0.0852261	0.0890555	0.0747852	0.0656789	0.0650141	0.0516078	0.046475	0.0444997	0.0390681	0.0391368	0.0395944	0.0405133	0.0467252	0.0416386	0.0488699	0.0533924	0.0506581	0.0552922	0.0491737	0.044895	0.0432818	0.0336739	0.0337802	0.0250663	0.0194306	0.0189183	0.0119571	0.0132843	0.00913224	0.00846885	0.00542983	0.00391318	0.00386268	0.00282847	0.00316024	0.00123743	0.00358738	0.00140712	0.00358702	0.00188088	7.42426e-05	-0.00165072	-0.00432826
		1.34219		0.147504	0.137925	0.130215	0.102055	0.105883	0.0908766	0.0814982	0.0786319	0.0674379	0.05673	0.0543508	0.0508849	0.0479884	0.0503558	0.0508434	0.0565985	0.0591273	0.0585345	0.0637179	0.0604471	0.0581236	0.0609092	0.0557058	0.0464666	0.0476318	0.0360578	0.0330602	0.029297	0.0241178	0.0219595	0.0193482	0.0139456	0.0149949	0.0092302	0.0134466	0.00853894	0.00623929	0.00131092	-0.000937421	-9.65472e-05	0.00166516	0.00274786	-0.000352998	-0.00197415	-0.00458237	-0.00632584
		1.26324		0.164617	0.152823	0.145706	0.115422	0.120773	0.106036	0.0895455	0.0839816	0.0765986	0.064467	0.0588655	0.0580304	0.0601368	0.0651209	0.0685374	0.0679126	0.0734972	0.0736154	0.0742169	0.07738	0.0694106	0.0635819	0.0659766	0.0578701	0.0444208	0.0449982	0.035444	0.0310741	0.031006	0.023688	0.0253687	0.0243067	0.018474	0.0217452	0.0152193	0.0164415	0.0102509	0.00641483	0.00418295	7.49239e-05	0.00364702	-0.00157574	-0.00112721	-0.00564235	-0.00729383	-0.00956034
		1.18428		0.172609	0.159147	0.154278	0.129132	0.115043	0.106299	0.0912712	0.0804596	0.0758021	0.0688008	0.0633355	0.0650162	0.0640055	0.0713568	0.0765884	0.0773141	0.0823339	0.0855495	0.0820225	0.0726848	0.0741078	0.0655669	0.0537943	0.0544766	0.0457032	0.0345049	0.0322645	0.0294282	0.0208349	0.0242919	0.0248791	0.0203806	0.0292438	0.0249719	0.0152136	0.0175426	0.00573927	0.00437389	-0.000625872	-0.00314463	-0.00496897	-0.00819437	-0.0105467	-0.0158305	-0.0168542	-0.0197036
		1.10533		0.190828	0.176631	0.170087	0.139297	0.119405	0.114309	0.098026	0.0874555	0.0784555	0.0712185	0.0681434	0.0717046	0.0763092	0.0803174	0.0878953	0.0936192	0.0938995	0.0946979	0.0957415	0.0882149	0.0728601	0.0667287	0.0555476	0.0455598	0.0462327	0.0411619	0.0337899	0.0260344	0.0287109	0.0271447	0.024955	0.0305272	0.0290754	0.0223547	0.0245261	0.0122439	0.0149123	0.00604475	-0.00455116	-0.00507332	-0.0131221	-0.0122615	-0.0191497	-0.0175706	-0.0248663	-0.0263997
		1.02638		0.193998	0.172288	0.170152	0.13731	0.119907	0.106176	0.092143	0.0813573	0.0703938	0.0660878	0.0613925	0.06479	0.0740282	0.0806511	0.0858635	0.0958521	0.100967	0.102274	0.100643	0.092612	0.0794473	0.0661867	0.0583539	0.0499773	0.0399531	0.0330104	0.0287763	0.0230709	0.0192919	0.0137406	0.0202169	0.0207686	0.021215	0.0259622	0.0215097	0.0151691	0.0164815	0.00771626	0.00602665	-0.00176184	-0.00877182	-0.0112158	-0.0186567	-0.0221068	-0.0290185	-0.0307616
		0.947427		0.210456	0.199939	0.198443	0.160132	0.130217	0.121061	0.102655	0.0838136	0.0707863	0.0703293	0.0660242	0.0677063	0.0739897	0.0874786	0.0918659	0.0986824	0.107726	0.114335	0.109779	0.102569	0.0892812	0.0706369	0.0581706	0.0475575	0.0448938	0.0363654	0.0286664	0.0216835	0.02299	0.0189714	0.0169271	0.0210147	0.0211392	0.0164122	0.0135848	0.0183446	0.00623744	0.00787771	-0.00254943	-0.00997929	-0.0125487	-0.0218144	-0.0260835	-0.0333334	-0.0355853	-0.0377907
		0.868475		0.192616	0.174225	0.180183	0.148203	0.117033	0.104442	0.0861432	0.0702769	0.0601205	0.055712	0.054942	0.0568519	0.0620801	0.0724203	0.0822056	0.0886883	0.0954714	0.104193	0.1018	0.088392	0.0741256	0.064774	0.0510181	0.0415209	0.0304816	0.0274615	0.0238698	0.0178221	0.0153124	0.0133888	0.0151668	0.0174978	0.0146717	0.0159847	0.0195522	0.0132911	0.00756215	0.00508544	-0.00150627	-0.00847506	-0.0145288	-0.0210536	-0.0222006	-0.0275938	-0.0312403	-0.0336193
		0.789523		0.183204	0.155904	0.162815	0.133886	0.10027	0.0832025	0.069431	0.0584501	0.0490137	0.0451988	0.0479954	0.0526369	0.0523392	0.0596297	0.0720022	0.0830551	0.0897317	0.0913607	0.0898508	0.0835192	0.0679758	0.0502653	0.0360881	0.0322853	0.0251553	0.020577	0.0161426	0.0137187	0.0120574	0.0126366	0.0114932	0.00848506	0.0126475	0.0117897	0.00757396	0.007622	0.00753338	-0.00179726	-0.00620569	-0.00998581	-0.0148681	-0.0185834	-0.0233539	-0.0263772	-0.028872	-0.0310201
		0.710571		0.176929	0.153223	0.160116	0.125977	0.102703	0.0783722	0.0657198	0.0544859	0.045909	0.0415509	0.0388754	0.0427045	0.0513396	0.0567303	0.0662859	0.0801163	0.0895892	0.092376	0.0865659	0.0771734	0.0632353	0.0512767	0.0391562	0.0284983	0.0233221	0.0205576	0.0176211	0.0151079	0.0112323	0.00957936	0.0085437	0.0100405	0.0106707	0.00655234	0.0062264	0.0089275	0.00183407	-0.000618444	-0.00340681	-0.0117024	-0.0149113	-0.017177	-0.0212185	-0.0222879	-0.0224396	-0.0266679
		0.631618		0.16645	0.145498	0.147625	0.116037	0.0909914	0.0667549	0.0537306	0.0455734	0.0430017	0.0386823	0.0368133	0.0355277	0.0383839	0.0476049	0.0564571	0.0676542	0.078743	0.0857196	0.0825784	0.0704487	0.0556481	0.0414236	0.0309381	0.0245436	0.0203978	0.0180929	0.0164553	0.0137687	0.0106033	0.00763837	0.00582264	0.00275323	0.00209011	0.00252421	0.00448493	0.00124938	-0.00141739	-0.00323568	-0.0108697	-0.0129937	-0.017057	-0.018513	-0.0208638	-0.0184506	-0.0179886	-0.0209459
		0.552666		0.15935	0.136637	0.137244	0.112241	0.086957	0.0665291	0.0541237	0.0462327	0.0421385	0.0403137	0.0357857	0.0350706	0.0387658	0.0453051	0.0571441	0.0676196	0.0759422	0.0788312	0.0796399	0.0711567	0.0591465	0.0445675	0.0328458	0.0238837	0.0208858	0.0192552	0.0184859	0.0162682	0.0124053	0.0101237	0.00818046	0.00560118	0.004821	0.00160895	0.00064608	-0.000911203	-0.00369564	-0.00959686	-0.0128963	-0.0137731	-0.0129393	-0.0159104	-0.0141943	-0.0155028	-0.0151422	-0.0137851
		0.473714		0.156291	0.143555	0.133612	0.113658	0.0835456	0.0628419	0.0507884	0.0468717	0.0448154	0.043295	0.0401643	0.0351726	0.0330269	0.036973	0.0465304	0.0595502	0.0710785	0.0812005	0.0798254	0.0736201	0.06203	0.0504475	0.0400362	0.0333745	0.0309055	0.0287954	0.0278615	0.0225518	0.0176496	0.0106303	0.00683249	0.00514541	0.00527878	0.00495289	0.00788358	0.00588565	0.00288272	-0.00313917	-0.00644946	-0.0119563	-0.0121747	-0.0142681	-0.0109629	-0.0107363	-0.0085711	-0.0126604
		0.394761		0.144533	0.126166	0.119602	0.0987314	0.0724086	0.0561553	0.0460131	0.0441994	0.0417909	0.0391203	0.0376143	0.0349161	0.0337223	0.0353529	0.0411764	0.0517896	0.0648689	0.0729097	0.0748598	0.068347	0.0566053	0.04409	0.0343448	0.0306463	0.031077	0.0328816	0.0334948	0.0306583	0.0243705	0.0185249	0.0123146	0.0102948	0.0089059	0.00807013	0.00833705	0.00364193	0.000276181	-0.00453951	-0.00670866	-0.00771142	-0.00593214	-0.00281546	-0.00175082	-4.85374e-05	0.0028234	0.0029692
		0.315809		0.135763	0.12352	0.113469	0.090969	0.0646609	0.0500056	0.0431983	0.0433237	0.0444237	0.043863	0.0399452	0.0374767	0.0343083	0.0352146	0.0415035	0.0503218	0.0611712	0.0700866	0.0753492	0.0695728	0.0585471	0.0451303	0.0348946	0.0310636	0.0323475	0.0343842	0.0356618	0.0341578	0.0305037	0.0230137	0.015834	0.012802	0.0131906	0.0138897	0.0168092	0.0147559	0.0122397	0.0076367	0.00361693	0.00219122	0.00133271	0.00378417	0.00574469	0.00656081	0.00752702	0.011444
		0.236857		0.120297	0.102963	0.0972201	0.0776496	0.0591287	0.0467437	0.0425384	0.0425147	0.0433721	0.0436155	0.0422807	0.0395822	0.0361183	0.036024	0.0401748	0.0466673	0.0552695	0.0633261	0.0639153	0.058901	0.0503152	0.0399652	0.0346935	0.0322822	0.035074	0.0374203	0.0390296	0.0366505	0.0325065	0.0262099	0.0208051	0.019032	0.0186169	0.0191371	0.0219594	0.0205557	0.0175479	0.0139761	0.00914791	0.00753878	0.00990306	0.00954523	0.0129907	0.0186753	0.0182745	0.0191298
		0.157905		0.113625	0.107722	0.0940462	0.0749767	0.059975	0.0532213	0.0506432	0.0506277	0.0518423	0.0514509	0.0499157	0.0476612	0.0472649	0.0465922	0.0480805	0.0530046	0.0593373	0.0647498	0.0677877	0.0640038	0.0553264	0.0470219	0.042067	0.0412182	0.0432045	0.0451924	0.0462958	0.0444363	0.0416208	0.0387951	0.0337565	0.0320457	0.031099	0.029959	0.032111	0.031005	0.024552	0.0231046	0.0212132	0.0208271	0.0204062	0.0234828	0.0254864	0.0263868	0.027941	0.0315012
		0.0789523		0.103318	0.0950804	0.0853217	0.0692632	0.0586469	0.053899	0.0542976	0.0538548	0.0540756	0.0544065	0.054497	0.0529698	0.050644	0.0497917	0.0486548	0.0505595	0.0554098	0.0612011	0.0635108	0.062156	0.0567514	0.0508719	0.0468335	0.0454539	0.0465599	0.049221	0.0514305	0.0504708	0.0477137	0.0435466	0.0414474	0.0398805	0.0390544	0.0405663	0.0425524	0.0429293	0.0407824	0.0370325	0.0358402	0.0324523	0.03179	0.0328518	0.0353195	0.0374989	0.0390879	0.0414525
		0		0.0993996	0.0940593	0.0850937	0.0758538	0.0662824	0.0635873	0.0619437	0.0630336	0.0613467	0.0623997	0.0616434	0.0602997	0.0605557	0.0596771	0.059515	0.061355	0.0643058	0.0663868	0.067841	0.065962	0.0615169	0.0576349	0.0541068	0.0539058	0.0553377	0.0556556	0.0568641	0.0546588	0.0547907	0.0531927	0.0506344	0.0498985	0.0479764	0.0482322	0.0486381	0.0484444	0.0454444	0.0427836	0.0415377	0.0418235	0.041886	0.0426574	0.0440557	0.0446866	0.0472662	0.0466151
[truncated: 112 more columns]

## Sheet: Fig. 2b
	Angular Intensity correlations (horizontally: angle dphi in rad, vertically: distance to edge of colony d in mum)
	t = t_trans
				0	0.0198835	0.039767	0.0596505	0.079534	0.0994175	0.119301	0.139184	0.159068	0.178951	0.198835	0.218718	0.238602	0.258485	0.278369	0.298252	0.318136	0.338019	0.357903	0.377786	0.39767	0.417553	0.437437	0.45732	0.477204	0.497087	0.516971	0.536854	0.556738	0.576621	0.596505	0.616388	0.636272	0.656155	0.676039	0.695922	0.715806	0.735689	0.755573	0.775456	0.79534	0.815223	0.835107	0.85499	0.874874	0.894757
		9.92806		0.0592335	NaN	NaN	NaN	NaN	NaN	NaN	NaN	NaN	NaN	NaN	NaN	NaN	NaN	NaN	NaN	NaN	NaN	NaN	NaN	NaN	NaN	NaN	NaN	NaN	NaN	NaN	NaN	NaN	NaN	NaN	NaN	NaN	NaN	NaN	NaN	NaN	NaN	NaN	NaN	NaN	NaN	NaN	NaN	NaN	NaN
		9.85612		0.0511099	NaN	NaN	NaN	NaN	NaN	NaN	NaN	NaN	NaN	NaN	NaN	NaN	NaN	NaN	NaN	NaN	NaN	NaN	NaN	NaN	NaN	NaN	NaN	NaN	NaN	NaN	NaN	NaN	NaN	NaN	NaN	NaN	NaN	0.0618484	0.0333421	NaN	0.0576659	NaN	NaN	NaN	0.044956	NaN	NaN	0.00483839	NaN
		9.78417		0.0408476	NaN	NaN	NaN	NaN	NaN	NaN	NaN	-0.00614585	NaN	NaN	NaN	NaN	NaN	NaN	-0.00341078	0.0244807	0.00152897	0.00501745	NaN	NaN	NaN	0.035845	NaN	0.0340462	-0.00324216	0.00465879	NaN	NaN	NaN	NaN	-0.00200201	0.0162741	0.112819	NaN	-0.0058516	NaN	-0.00390482	NaN	0.00124702	0.000338514	0.0111801	0.000357301	0.109344	-0.00106818	0.0922101
		9.71223		0.0753261	NaN	NaN	NaN	NaN	0.0978713	NaN	NaN	NaN	NaN	NaN	NaN	NaN	0.0569537	0.0664914	0.0555945	0.084875	0.0551061	0.069506	0.0971386	-0.0041918	0.0949138	NaN	NaN	NaN	NaN	0.0326491	NaN	0.0970136	0.0520079	0.0471272	0.0587134	0.0939934	0.0180581	0.10929	0.0395641	NaN	NaN	0.0972646	0.0323206	NaN	NaN	NaN	NaN	0.0429071	0.0996552
		9.64029		0.0857536	NaN	NaN	NaN	NaN	NaN	NaN	0.239197	0.0788429	NaN	0.0777338	0.0457963	0.0702951	0.0636553	0.0584977	0.104731	0.0700798	0.116211	NaN	NaN	NaN	0.0772423	NaN	0.0669521	0.0768856	0.0353505	0.0681096	0.0517987	0.111445	NaN	NaN	0.120443	0.0536412	0.113662	0.0373697	0.0800814	0.0435576	0.00617129	0.0519487	0.0881106	0.140747	0.0850751	0.0540314	0.0229566	0.0729566	0.0801502
		9.56835		0.102405	NaN	0.00936157	NaN	NaN	0.0905187	0.0616848	0.013614	0.0407809	0.095761	0.129906	-8.21936e-05	0.0890336	0.0745048	0.0481378	NaN	NaN	0.0863153	0.195974	0.0692473	0.0699689	0.0853687	0.141423	0.0152932	NaN	0.0967559	0.0861859	0.0845922	0.0687777	0.0898099	0.0888979	0.0682228	0.0902341	0.087525	0.0716412	NaN	0.0683562	0.110557	0.064126	0.031776	0.0841139	0.0645454	0.110007	0.106522	0.200239	0.0779852
		9.4964		0.13319	NaN	NaN	NaN	0.0479423	NaN	0.164983	0.0757671	0.102123	0.165146	0.0676183	0.0815934	0.0736971	NaN	NaN	0.0892545	0.138082	0.0990932	0.100511	0.0890987	NaN	NaN	0.129458	0.0780935	0.100912	0.123756	0.123372	0.0930713	0.0738656	0.0983132	0.0910623	0.117493	0.0851313	0.127519	0.109857	0.0525163	0.0880534	0.118714	NaN	0.0738005	0.143174	0.0837108	0.113743	0.0622609	0.123352	0.0927054
		9.42446		0.0985897	NaN	NaN	NaN	0.00377074	0.0935514	0.0562595	0.0932309	0.157388	0.0595775	0.0529168	0.144542	NaN	0.0753622	0.108567	0.0810176	0.0538182	NaN	NaN	0.0476235	0.0808306	0.0911762	0.0872358	0.0966196	0.0633754	0.0448224	0.128952	0.0598507	0.104615	0.0864818	0.0677545	0.113265	0.0299908	0.0965427	0.0972266	0.0984328	0.0775252	0.0930694	0.0388791	0.073395	0.10204	0.0744493	0.0788157	0.11844	0.0813072	0.0906828
		9.35252		0.119652	NaN	NaN	0.133498	NaN	0.0726874	0.119311	0.0928622	0.139453	0.0844886	NaN	0.0396894	0.132387	0.101433	0.0996362	NaN	NaN	0.100741	0.114174	0.105578	0.114584	0.0517596	0.0945331	NaN	0.112108	0.12052	0.108121	0.0448683	0.10095	0.087008	0.149536	0.0836189	0.0895357	0.119611	0.122898	0.101693	0.124614	0.0922463	0.147051	0.0477469	0.0656329	0.130264	0.116782	0.11931	0.113546	0.0745173
		9.28058		0.127821	NaN	NaN	0.138598	0.0672023	0.110568	0.149984	0.119824	0.0797249	NaN	0.11721	0.154892	0.0995471	0.0905356	NaN	0.0498551	0.146387	0.108415	0.150064	0.0911022	0.0688906	0.139312	0.131364	0.108853	0.119267	0.0769342	0.04822	0.124957	0.10607	0.111719	0.10121	0.0934959	0.127232	0.0864308	0.136906	0.110128	0.105754	0.115216	0.083181	0.114732	0.122333	0.123702	0.0860109	0.0719623	0.0970374	0.109465
		9.20863		0.116223	0.0609364	0.174711	0.0957171	0.0919426	0.116329	0.0801713	0.0828527	NaN	0.243722	0.117081	0.0900483	0.152018	0.154732	0.072439	0.108438	0.105319	0.0740232	0.0826164	0.0980903	0.101477	0.0876973	0.109531	0.0939928	0.0745775	0.107752	0.0992689	0.10671	0.0993955	0.115786	0.0691711	0.096204	0.0989902	0.100453	0.119864	0.0730005	0.0895538	0.104922	0.120417	0.0871643	0.112509	0.0751378	0.0988463	0.116581	0.104675	0.0877477
		9.13669		0.135534	0.152894	0.10442	0.154784	0.104732	0.146247	0.107004	0.0947405	NaN	0.143629	0.114959	0.0929211	0.0696216	0.106335	0.128888	0.14554	0.110465	0.103412	0.132754	0.10188	0.101233	0.0683606	0.127159	0.110324	0.10936	0.0804316	0.127894	0.116086	0.11291	0.0960769	0.106555	0.124037	0.111246	0.0994424	0.110783	0.110728	0.107056	0.128056	0.106681	0.0931457	0.12748	0.0992087	0.134179	0.104463	0.124322	0.0755398
		9.06475		0.143389	NaN	NaN	0.139578	0.133748	0.118148	0.131989	NaN	0.108427	0.135461	0.143351	0.188205	0.10876	0.128097	0.118745	0.129235	0.114056	0.116128	0.137974	0.123357	0.117821	0.118881	0.134933	0.139487	0.112205	0.1179	0.129385	0.146424	0.105679	0.115774	0.140627	0.129457	0.134089	0.106925	0.149793	0.114961	0.117924	0.141573	0.111465	0.129695	0.120686	0.141014	0.0949877	0.165513	0.104074	0.127607
		8.99281		0.118496	0.0263295	0.0859783	0.0619356	0.110172	0.0824089	0.106082	0.110547	0.110726	0.108296	0.12532	0.0827017	0.115293	0.120423	0.100029	0.112363	0.0923597	0.117562	0.0628925	0.0931362	0.113866	0.0799317	0.116574	0.103516	0.0830914	0.102488	0.114618	0.0937896	0.0931756	0.0961925	0.075071	0.107661	0.0976587	0.0929357	0.0836667	0.0944314	0.0932785	0.10053	0.0965059	0.0756583	0.111491	0.0815423	0.0920639	0.107154	0.101425	0.0668021
		8.92086		0.126827	NaN	0.141408	0.111547	0.0979057	0.122485	0.0942679	0.101908	0.10864	NaN	0.120235	0.0960099	0.112132	0.117514	0.107509	0.105155	0.101365	0.0918263	0.104475	0.0971459	0.100382	0.108113	0.0960285	0.139609	0.0913908	0.0830473	0.133062	0.114112	0.0848953	0.0952671	0.0934677	0.128101	0.0936539	0.0748709	0.124383	0.1089	0.0923455	0.0885424	0.122905	0.104024	0.0818411	0.108411	0.106607	0.110174	0.0799296	0.118877
		8.84892		0.136145	NaN	0.161124	0.153704	0.119331	0.131343	0.151517	0.132939	0.128289	0.154469	0.120932	0.126081	0.132619	0.165554	0.121975	0.115757	0.190621	0.113879	0.121319	0.129866	0.107896	0.13226	0.119675	0.124329	0.110833	0.134633	0.114182	0.118258	0.124697	0.107545	0.119746	0.112692	0.155725	0.102726	0.108444	0.132759	0.108167	0.108656	0.120844	0.122974	0.10023	0.107363	0.117719	0.102883	0.118875	0.110643
		8.77698		0.101327	NaN	0.0408908	0.0653936	0.0754957	0.0938792	0.0509141	0.0736521	NaN	0.0817867	0.0860608	0.0460251	0.0904501	0.0815675	0.0585776	0.0238693	0.0839277	0.0843937	0.0701381	0.0697948	0.0868923	0.0608928	0.0555258	0.0938059	0.0959236	0.0560593	0.0590736	0.0786354	0.0694156	0.0789863	0.0525877	0.0732342	0.0815417	0.0508356	0.0783705	0.0730829	0.0508899	0.0692604	0.0809762	0.054714	0.0721368	0.0762958	0.0505169	0.0858442	0.0630073	0.0651894
		8.70504		0.105126	NaN	0.116043	0.0975236	0.0979814	0.105125	0.106965	0.0980197	0.0691034	0.101	0.0792309	0.105264	0.078136	0.119804	0.0798525	0.0885955	0.0753017	0.107891	0.0822725	0.097748	0.0807436	0.0874977	0.0980242	0.105623	0.0784075	0.0879764	0.0891854	0.0904214	0.104976	0.0620753	0.097327	0.0993956	0.0932463	0.0715561	0.108352	0.0660452	0.0960707	0.0910731	0.0728516	0.0920795	0.109176	0.0724779	0.0757272	0.101367	0.0711225	0.0978124
		8.63309		0.0932091	0.00472178	0.0958206	0.0821705	0.0851696	0.151297	0.0728893	0.0838805	0.0794509	0.0785258	0.0919809	0.0942393	0.0503965	0.109598	0.081375	0.0726509	0.078678	0.070291	0.0897062	0.065617	0.0774912	0.0974052	0.0687458	0.0616398	0.0843613	0.0702102	0.0687131	0.0751968	0.0584761	0.062662	0.0932167	0.0664881	0.0761226	0.067509	0.0650257	0.0628187	0.0824378	0.066417	0.0635432	0.0759661	0.0680014	0.0684704	0.0650578	0.067977	0.0732069	0.0700838
		8.56115		0.0757203	NaN	0.0698047	0.0549922	0.0751712	0.02953	0.055435	0.051156	0.0688133	0.0383203	0.0652426	0.0669075	0.0459953	0.0577868	0.0552479	0.0657097	0.0523239	0.0552423	0.0540391	0.051886	0.0346934	0.0610538	0.0481259	0.0466216	0.0597653	0.0471143	0.05066	0.0552605	0.051827	0.0548237	0.0548357	0.0574563	0.0467576	0.0524903	0.0473705	0.0525704	0.056113	0.0551305	0.0539875	0.0521994	0.0454902	0.0666538	0.0562507	0.0499637	0.0567731	0.0494568
		8.48921		0.0800688	0.0507598	0.14063	0.0566605	0.0819656	0.0664878	0.0659097	0.0924564	0.0534718	0.0960041	0.0531706	0.0619346	0.02699	0.0694916	0.0376184	0.0569059	0.0606111	0.0416438	0.0620975	0.059684	0.0503202	0.0594048	0.0623759	0.0527799	0.0572091	0.0525333	0.0672536	0.0571798	0.0516544	0.080927	0.0616002	0.0562126	0.0714308	0.0498679	0.0675943	0.0682053	0.0582789	0.0573465	0.0601121	0.0595222	0.0720666	0.0562275	0.0484706	0.0624542	0.0537002	0.0662196
		8.41727		0.0553189	0.0254379	0.0367784	0.0316537	0.0549478	0.0337596	0.0348923	0.047126	0.0346649	0.0319484	0.0392579	0.0352316	0.0360099	0.0230901	0.0475119	0.0300053	0.0258067	0.0351951	0.0377142	0.0332994	0.0304622	0.0344314	0.0381666	0.0324327	0.0289133	0.0404455	0.0344284	0.0367461	0.0351495	0.030165	0.0333523	0.0307553	0.0421403	0.0255186	0.0289998	0.0433909	0.0315902	0.0329027	0.0334636	0.0356097	0.0393767	0.0237743	0.040669	0.0325725	0.0400803	0.0333535
		8.34532		0.0583198	0.0508339	0.0774522	0.0355178	0.0750037	0.0466968	0.0468013	0.0495956	0.0584493	0.0392216	0.0474295	0.0760657	0.0444102	0.0563588	0.0326584	0.047286	0.0434364	0.0405295	0.0422438	0.0427417	0.0445669	0.0395793	0.0439683	0.0372483	0.0503155	0.0401968	0.0385654	0.0485991	0.0379686	0.0374228	0.0397212	0.0352344	0.0404386	0.0387443	0.0336782	0.047723	0.0379742	0.038886	0.043298	0.0421552	0.045844	0.0323765	0.0412792	0.0388592	0.0477621	0.037035
		8.27338		0.0364234	0.0264557	0.024393	0.0244952	0.0313934	0.0188294	0.0478738	0.0170087	0.0271633	0.020563	0.0237396	0.0207613	0.0270041	0.0220888	0.0266	0.0227099	0.0195688	0.0237256	0.0170348	0.0198585	0.0211775	0.0188476	0.0169364	0.0278322	0.0171473	0.0269322	0.0220451	0.0172151	0.0230478	0.0221816	0.0195447	0.0182016	0.0267283	0.0188131	0.0303958	0.019577	0.0234348	0.0253795	0.018769	0.0237725	0.0166826	0.0243006	0.0151932	0.0216508	0.0186971	0.0164206
		8.20144		0.0389771	0.00797038	0.0286417	0.0306852	0.0151019	0.0279436	0.0405416	0.0167601	0.0349793	0.0248113	0.0200702	0.0235067	0.0303312	0.0191376	0.0218611	0.0256167	0.0175105	0.0206072	0.0266579	0.0183258	0.0209746	0.0190045	0.0256168	0.0213326	0.0193634	0.0222331	0.0220843	0.0229303	0.0213856	0.0183798	0.0255157	0.0254601	0.0212421	0.0220253	0.0253385	0.0210391	0.023888	0.025178	0.0230363	0.0196005	0.0275864	0.0201012	0.0269871	0.0215763	0.0219841	0.0233775
		8.1295		0.0362661	0.0101985	0.0260327	0.029117	0.0227076	0.0288912	0.0269509	0.0257318	0.023755	0.0299256	0.025045	0.0245282	0.0239012	0.027827	0.0234555	0.0284009	0.0226678	0.0310576	0.0179138	0.0295011	0.0234431	0.0210554	0.0275213	0.0225198	0.027558	0.0256459	0.023858	0.0209784	0.021948	0.0265335	0.019542	0.0216918	0.0267088	0.0212788	0.0243777	0.0174133	0.0259756	0.0164199	0.0264449	0.020036	0.0308878	0.0199729	0.0253459	0.0207589	0.0222112	0.0222326
		8.05755		0.0385551	0.0261372	0.0258043	0.0238126	0.0197078	0.0306386	0.0237662	0.024487	0.0227499	0.0261175	0.0199987	0.0244004	0.0215285	0.0301169	0.0215494	0.0326039	0.0203776	0.0258771	0.0181489	0.0271469	0.0220063	0.0231401	0.022376	0.0209321	0.0165562	0.0226827	0.0189782	0.0176984	0.0194405	0.0246446	0.0200414	0.0244359	0.0210198	0.0247843	0.0213054	0.0218589	0.0238081	0.018611	0.0242933	0.019307	0.0190669	0.0262661	0.0193004	0.0215811	0.0243521	0.0245658
		7.98561		0.031408	0.0437695	0.0236442	0.0268986	0.0229098	0.0236674	0.0212572	0.0226743	0.0200248	0.0252001	0.0198748	0.019838	0.0218056	0.0176942	0.0224214	0.0187434	0.023029	0.0180531	0.0231646	0.0208914	0.018135	0.0164004	0.0192772	0.0222458	0.0153129	0.0197783	0.0195375	0.0180028	0.015445	0.019359	0.0172845	0.0136549	0.0176673	0.0181439	0.01624	0.0174749	0.016504	0.0211895	0.0169264	0.0198443	0.0150865	0.0233618	0.0197478	0.0241594	0.0142655	0.0220438
		7.91367		0.0321378	0.022231	0.020423	0.0188966	0.0223314	0.0130223	0.0233445	0.021085	0.0195065	0.0176645	0.0220422	0.022437	0.0157122	0.0197767	0.0147494	0.0183484	0.0145502	0.0210248	0.0163641	0.017155	0.0140947	0.0189892	0.0173185	0.0165525	0.0178461	0.0160338	0.0134665	0.0190024	0.016349	0.0198883	0.0110751	0.0190759	0.0180201	0.0179978	0.0157686	0.0160455	0.0190763	0.0166133	0.0148297	0.0161559	0.0173997	0.0178415	0.0159563	0.0204927	0.0173014	0.0128544
		7.84173		0.0300269	0.0103089	0.0200574	0.0199627	0.0189257	0.017623	0.0178248	0.015999	0.0166541	0.016021	0.0180586	0.0154449	0.0150873	0.0165515	0.0172567	0.0160954	0.0160879	0.0141601	0.0173456	0.0159295	0.0159949	0.0166509	0.0168605	0.0162641	0.0156013	0.017774	0.0190465	0.0151035	0.0132121	0.0176114	0.0126469	0.0146327	0.0178179	0.0125791	0.018044	0.015156	0.0180973	0.0145181	0.0242463	0.0135389	0.0194865	0.0136549	0.0180534	0.0130878	0.0168788	0.011106
		7.76978		0.0257105	0.0185447	0.0191434	0.0149439	0.0158127	0.0151211	0.0164401	0.0156428	0.0173065	0.0163625	0.0146865	0.0176932	0.0128296	0.0206599	0.0128136	0.0151454	0.0144806	0.0114235	0.0133707	0.0128776	0.0121766	0.0169682	0.0131703	0.0182686	0.0144792	0.0114492	0.0145299	0.0130841	0.013514	0.0150725	0.0149371	0.014296	0.0141603	0.0178399	0.0139786	0.0150062	0.0159532	0.0115164	0.0184087	0.0132071	0.0137169	0.0163021	0.011592	0.0168155	0.0121837	0.0164337
		7.69784		0.0304409	0.0312359	0.0198016	0.0193867	0.0172902	0.0177321	0.0166761	0.0176761	0.021261	0.0175621	0.0184058	0.0160126	0.0176405	0.0176645	0.0178421	0.0187196	0.0139941	0.0168966	0.0152892	0.0173847	0.0203705	0.0124948	0.0185346	0.0161222	0.0144895	0.0173476	0.0113904	0.0186988	0.0138198	0.0166861	0.0142053	0.013242	0.0122316	0.013263	0.0138964	0.0131102	0.0150946	0.0125481	0.0143527	0.0141275	0.0116397	0.0146288	0.0119771	0.0133191	0.0132609	0.0105115
		7.6259		0.0259052	0.0143248	0.0162443	0.0151386	0.0180679	0.0165951	0.0176749	0.0147285	0.0150425	0.0173318	0.0158593	0.0132628	0.0191383	0.0127568	0.0167213	0.0160496	0.0139833	0.0112231	0.0176947	0.0137185	0.0131642	0.0139081	0.0119478	0.012839	0.0151429	0.0158021	0.0122342	0.01509	0.0138416	0.012577	0.016158	0.0110762	0.0104481	0.0171845	0.0134847	0.0127873	0.0131904	0.0151281	0.0119403	0.0173544	0.01046	0.0152494	0.0144052	0.0111731	0.0163665	0.0113133
		7.55396		0.0257352	0.020458	0.0124746	0.0163139	0.0119432	0.0164145	0.011115	0.015035	0.0129761	0.0172811	0.0127625	0.0134012	0.0101772	0.0118978	0.0114236	0.0108819	0.0121367	0.012955	0.0112602	0.010899	0.0118217	0.0100183	0.00825871	0.00953453	0.0118506	0.00970748	0.0122157	0.00922494	0.0125105	0.00761314	0.0108937	0.00941088	0.00967519	0.0121888	0.0112971	0.010575	0.00826243	0.0108688	0.0100859	0.00898285	0.0126398	0.00945135	0.010649	0.012019	0.00872549	0.0101515
		7.48201		0.0290356	0.0225856	0.0150206	0.0184565	0.0169348	0.0160012	0.014499	0.0137153	0.0123052	0.0154498	0.0127085	0.0115425	0.0145225	0.0127952	0.0124106	0.0126772	0.012278	0.0129502	0.0102008	0.0122114	0.0123095	0.0121092	0.0117224	0.0118244	0.0108313	0.0139274	0.0130087	0.0111036	0.014836	0.0153026	0.0106673	0.0147307	0.0131904	0.0134552	0.0139256	0.0104968	0.0109046	0.0102075	0.0126301	0.00591741	0.0130213	0.00753396	0.00893903	0.00961217	0.00998923	0.00885632
		7.41007		0.0322793	0.0281948	0.0199774	0.0190068	0.0216369	0.0175984	0.0218092	0.0154932	0.0209806	0.0171154	0.0177008	0.0158483	0.0190586	0.018279	0.0158755	0.0201579	0.014473	0.0194703	0.0138315	0.0189168	0.0165391	0.0159479	0.0151085	0.0136043	0.0172724	0.015312	0.0151211	0.0169716	0.015256	0.0140993	0.0150492	0.0157817	0.0132222	0.0184342	0.0162352	0.016594	0.0161675	0.0132844	0.0141267	0.017066	0.0143482	0.0143486	0.0136806	0.0137792	0.0149517	0.0132551
		7.33813		0.0313449	0.0282683	0.0208358	0.0168153	0.0247637	0.0173226	0.0188715	0.0184047	0.0202268	0.0152787	0.0173496	0.0188005	0.0179926	0.0158207	0.0149611	0.018383	0.0163009	0.0155124	0.0185515	0.0191846	0.0157151	0.0156437	0.0189493	0.0142326	0.017152	0.0153089	0.0157976	0.0148382	0.0142941	0.0163537	0.0144505	0.0145233	0.0182744	0.0131985	0.0152031	0.0147022	0.0150794	0.0139925	0.0137031	0.0137169	0.0148432	0.0132403	0.0143324	0.0125891	0.0127754	0.013372
		7.26619		0.0304674	0.0226168	0.0212445	0.0191101	0.0203723	0.0197046	0.0157469	0.0178983	0.0152795	0.0165392	0.0157256	0.0147977	0.0146714	0.0152993	0.015782	0.0163482	0.0143471	0.0138698	0.0158833	0.0162049	0.0144146	0.0128251	0.0157235	0.0173649	0.0140687	0.016272	0.0149556	0.0113759	0.0201666	0.0146848	0.0146088	0.0159787	0.0134567	0.0136225	0.0146316	0.0127818	0.0132834	0.0164197	0.0152683	0.0136964	0.0163774	0.0153497	0.0139036	0.014552	0.0142978	0.0134355
		7.19424		0.0350799	0.0315485	0.0253042	0.0220032	0.0262164	0.0246301	0.0183169	0.0204486	0.0175085	0.02434	0.0156492	0.0150877	0.0189195	0.0163648	0.0144449	0.01523	0.0149448	0.0124416	0.0124338	0.0123581	0.0136264	0.0119668	0.0136603	0.0141998	0.0112726	0.0143793	0.0111152	0.0124523	0.0124298	0.012364	0.0113135	0.0149944	0.0118996	0.0136132	0.0117881	0.0117957	0.0122894	0.0136703	0.0111056	0.0113568	0.0119333	0.0128523	0.00902237	0.00976438	0.0115269	0.0118069
		7.1223		0.0326002	0.0310203	0.0233519	0.0202213	0.0230266	0.0217721	0.0168977	0.0183643	0.0173067	0.0193557	0.0176231	0.0165652	0.0145985	0.0160841	0.0168241	0.0152163	0.0166847	0.0149226	0.0153748	0.0177396	0.0151369	0.0142621	0.0159862	0.0166874	0.016485	0.0160826	0.0146325	0.0167554	0.0169668	0.0155777	0.016509	0.0178849	0.0140193	0.0147261	0.0148029	0.0143072	0.0131205	0.0159033	0.0148229	0.0117021	0.0129824	0.0121012	0.0123669	0.0104475	0.012195	0.0112979
		7.05036		0.0341375	0.0218139	0.0210851	0.0211988	0.0198205	0.0235772	0.0178829	0.018511	0.0177074	0.0174558	0.0158107	0.0154728	0.0138504	0.01381	0.0160561	0.0146895	0.0140938	0.0123099	0.0147838	0.0117634	0.0152785	0.0141653	0.0141737	0.0135308	0.015376	0.0177878	0.0128376	0.0160961	0.0152074	0.0138377	0.0151974	0.0132316	0.0133642	0.0130742	0.012559	0.0144487	0.0125199	0.0124643	0.010745	0.0127648	0.0121971	0.0106468	0.0130289	0.011041	0.0125691	0.0117167
		6.97842		0.0318745	0.0214134	0.021052	0.020406	0.0205366	0.0168606	0.0228753	0.0168134	0.0160586	0.0182535	0.0158093	0.0127497	0.0150955	0.014196	0.0153394	0.0136241	0.0121619	0.0145334	0.0121191	0.0131193	0.0132996	0.0111814	0.0128212	0.0127852	0.0117397	0.0124518	0.0142856	0.0134995	0.0119086	0.00959361	0.0123323	0.0101283	0.0119602	0.0113562	0.00953966	0.0105102	0.011115	0.0105104	0.0102597	0.0104216	0.0116843	0.0109764	0.01088	0.0130865	0.0127862	0.011214
		6.90647		0.0364527	0.0387188	0.0262063	0.0231011	0.0208369	0.0203089	0.0210409	0.0218589	0.0179851	0.0185152	0.0189127	0.0161063	0.0185109	0.0186874	0.0134442	0.0158126	0.0169491	0.0166193	0.0170624	0.016487	0.0151105	0.0152447	0.0166015	0.0171192	0.0165172	0.0169146	0.0167617	0.0134063	0.0154912	0.0125703	0.0116585	0.0135857	0.0117894	0.0131992	0.0130266	0.0104769	0.0140608	0.0123337	0.0132252	0.0125555	0.0131661	0.0110511	0.0113087	0.0117011	0.013378	0.0151164
		6.83453		0.0375526	0.0482392	0.0257434	0.0248226	0.0219265	0.0246565	0.0243586	0.0217399	0.0233242	0.0194421	0.0197581	0.0176471	0.019044	0.0187835	0.0195048	0.0195916	0.0170778	0.0168609	0.0171845	0.0169564	0.0181647	0.0157306	0.0167464	0.0174118	0.0180861	0.0176854	0.0183317	0.0187355	0.0191429	0.018483	0.0162113	0.0189332	0.0166791	0.016211	0.014301	0.0161478	0.0154858	0.0144519	0.0159628	0.0138411	0.0158135	0.0147654	0.016028	0.0140942	0.0139855	0.0152243
		6.76259		0.03741	0.034125	0.0245304	0.0238771	0.0215588	0.0221331	0.0218003	0.0220972	0.0212299	0.0227508	0.0216638	0.0185942	0.0200636	0.0200319	0.0181337	0.0200898	0.018473	0.0198577	0.0174293	0.0179107	0.0173055	0.0194529	0.0182896	0.0193102	0.0184994	0.0175984	0.0181934	0.0182056	0.0183408	0.0169314	0.0187013	0.0176975	0.0169209	0.0145671	0.0145515	0.0155698	0.0161075	0.0155119	0.01255	0.0148891	0.0133638	0.0149394	0.0135311	0.0153486	0.0125589	0.014275
		6.69065		0.0429308	0.0314381	0.0288252	0.0290899	0.0285555	0.026389	0.0261191	0.0240859	0.0250136	0.024396	0.0246255	0.0244318	0.0221074	0.0214203	0.0240471	0.0216124	0.0219141	0.0217094	0.0214421	0.0201897	0.0196465	0.0202347	0.0195793	0.0191293	0.0180957	0.0180351	0.0170777	0.0190545	0.0163806	0.0197269	0.020818	0.0183235	0.0202756	0.0204728	0.0202688	0.0192625	0.0210442	0.019332	0.0190344	0.0194719	0.016666	0.0199317	0.0169468	0.0193244	0.0183867	0.018154
		6.61871		0.0514409	0.0409476	0.0396138	0.0427205	0.0388743	0.0378505	0.0346209	0.0336731	0.0338362	0.033365	0.0316497	0.0290528	0.0323498	0.0297179	0.0273554	0.0299614	0.0281951	0.0270817	0.027256	0.028061	0.0256798	0.0255548	0.0263567	0.026794	0.026464	0.0259216	0.0249238	0.0271693	0.0260602	0.0275111	0.0264004	0.028396	0.0277254	0.0283934	0.0273089	0.0286886	0.0260269	0.028087	0.0280768	0.0287812	0.0295596	0.0276495	0.0270852	0.0254769	0.0267951	0.0271176
		6.54676		0.0674259	0.049103	0.0556637	0.0494206	0.0515373	0.0493586	0.0450688	0.0415126	0.0387273	0.0387662	0.0339436	0.0344082	0.0324044	0.0348253	0.0315958	0.0299879	0.0308853	0.0303765	0.0317015	0.0298406	0.0313915	0.031203	0.0301584	0.0318753	0.0293335	0.032248	0.0314393	0.0323974	0.0303475	0.0288914	0.0319454	0.0314236	0.0320121	0.0326015	0.0334001	0.0318445	0.0339005	0.0336206	0.0313516	0.0316603	0.0328225	0.0332835	0.0348054	0.0352722	0.0339039	0.0323735
		6.47482		0.0841388	0.081428	0.0682681	0.0589898	0.0693805	0.0654005	0.0567195	0.0548779	0.0539966	0.047226	0.0459598	0.041167	0.0448542	0.0416795	0.0408997	0.0398291	0.0406667	0.0387046	0.0354512	0.0363282	0.0347107	0.0363915	0.0353275	0.0335354	0.0356244	0.0360575	0.0388819	0.0369569	0.0375503	0.0357065	0.0342452	0.0339602	0.034621	0.0375657	0.0365224	0.0384295	0.0364247	0.0349494	0.0333472	0.038387	0.037938	0.0370901	0.0379871	0.0363983	0.0376316	0.0359684
		6.40288		0.0920412	0.0981279	0.0712868	0.0681016	0.0729784	0.0703406	0.0619481	0.0623556	0.0538756	0.0515823	0.0434687	0.0447826	0.0407527	0.0363459	0.0400323	0.0391957	0.0409207	0.0397714	0.040559	0.0398426	0.0387487	0.040953	0.0403641	0.0410209	0.0382981	0.0398299	0.0412012	0.0408335	0.0409215	0.0412649	0.0390553	0.0401676	0.0392303	0.0386011	0.0384053	0.0388706	0.0381476	0.0383573	0.0411401	0.0396853	0.0392377	0.0408331	0.0412673	0.0407529	0.0452597	0.0439255
		6.33094		0.100397	0.0850826	0.0822261	0.0690716	0.0827935	0.072867	0.0752507	0.0671036	0.0598202	0.0586648	0.0491869	0.0504316	0.0450853	0.0447876	0.0440295	0.0399584	0.0435667	0.0427882	0.0398994	0.0403678	0.0395656	0.0393529	0.0390053	0.0367024	0.0381756	0.0358675	0.037202	0.0367471	0.0383142	0.0416401	0.0424056	0.0368844	0.0411985	0.0417594	0.0429146	0.04146	0.041989	0.0439331	0.0413817	0.0428641	0.0396933	0.0439326	0.0416971	0.0365477	0.0404571	0.039328
		6.25899		0.120841	0.120188	0.106578	0.0889057	0.112969	0.083127	0.079269	0.0699746	0.0728475	0.0644461	0.0555318	0.0550699	0.0483628	0.0515764	0.0479585	0.0490706	0.0468594	0.0472164	0.0450658	0.0452473	0.0488019	0.0426141	0.0444844	0.0429958	0.0435188	0.0409327	0.043665	0.0435153	0.0427619	0.0437396	0.0459504	0.0429706	0.0449449	0.0441453	0.0467243	0.0430077	0.0466137	0.0446113	0.0456489	0.0455278	0.0456725	0.0427039	0.044112	0.0459764	0.0411151	0.0401321
		6.18705		0.114533	0.10231	0.0927847	0.0931314	0.110302	0.0724172	0.0841695	0.0787216	0.0672199	0.0579493	0.0622336	0.0503604	0.0496549	0.0510212	0.0467535	0.0476802	0.0465089	0.0440646	0.0421817	0.0427476	0.0403746	0.0402881	0.039227	0.0374719	0.0359176	0.0387651	0.0356503	0.0390412	0.0349522	0.039632	0.0424653	0.0391638	0.0405593	0.0427435	0.0471086	0.0398144	0.0479026	0.0442701	0.0429985	0.0463014	0.0457776	0.0457573	0.0491554	0.0468187	0.0488435	0.0475077
		6.11511		0.108053	0.096453	0.0885352	0.101416	0.0778892	0.0791649	0.0818404	0.0685596	0.0729164	0.0634846	0.0584451	0.0587624	0.0536269	0.0534565	0.0513902	0.048726	0.0499287	0.0481323	0.0492109	0.0487741	0.0471242	0.0451098	0.0447964	0.0451689	0.0447508	0.0447789	0.0445153	0.0424309	0.0440913	0.0420298	0.0424307	0.0431669	0.0420561	0.0457992	0.0393662	0.0420863	0.0495236	0.040352	0.0488845	0.0447622	0.0409435	0.0506712	0.0416809	0.0439903	0.0505079	0.0446714
		6.04317		0.109887	0.0898274	0.0813532	0.10311	0.0732743	0.0887011	0.0689178	0.0691015	0.0620759	0.0578111	0.0584846	0.0496392	0.0521042	0.048275	0.044899	0.0500234	0.0455333	0.0478593	0.0473776	0.0429809	0.0414237	0.04322	0.0427526	0.0398721	0.04299	0.0440609	0.0452883	0.0428762	0.0448594	0.0474091	0.048453	0.0474932	0.0465941	0.0484267	0.0470806	0.0472241	0.0467095	0.0446149	0.0499757	0.0440785	0.0476817	0.0454692	0.0465181	0.0459602	0.0449747	0.046627
		5.97122		0.105863	0.0898099	0.0914219	0.092474	0.0760517	0.0847696	0.0688286	0.0776341	0.0627699	0.0701496	0.0539521	0.0619932	0.0566525	0.058383	0.0550274	0.058331	0.0525524	0.0520471	0.04956	0.0447967	0.0451186	0.0425852	0.0458463	0.0435289	0.0441915	0.0433215	0.0427809	0.0459099	0.0471509	0.047919	0.0448077	0.0461939	0.0418337	0.0488649	0.039759	0.0467239	0.0449205	0.0478821	0.0474207	0.048127	0.0479982	0.0477055	0.0492868	0.0470793	0.051264	0.0474155
		5.89928		0.0800261	0.0663828	0.0719247	0.0680196	0.0633644	0.0612862	0.0574295	0.0544829	0.0471049	0.0489426	0.0472082	0.0482167	0.0467959	0.0454361	0.0459152	0.0436892	0.044061	0.0381781	0.0415975	0.0416179	0.0384851	0.0415291	0.0392723	0.0401616	0.0394456	0.0398867	0.0389766	0.040202	0.0388392	0.0406511	0.0362951	0.0386989	0.0356354	0.0385122	0.0338565	0.0371531	0.0328619	0.0397804	0.0356058	0.0396375	0.0357073	0.038818	0.0352242	0.0385849	0.0329802	0.0362523
		5.82734		0.0674787	0.0521934	0.0574554	0.049023	0.0532137	0.0465486	0.0480477	0.0426275	0.0407422	0.0463087	0.0407382	0.045579	0.0419589	0.0434897	0.0364428	0.0391499	0.0371817	0.0404316	0.0374128	0.0394813	0.0379586	0.0311417	0.036764	0.0317239	0.0347852	0.0326518	0.0326895	0.0331196	0.0337756	0.0333846	0.03478	0.033793	0.0325337	0.0338093	0.0333078	0.0366959	0.0326409	0.0366216	0.0339977	0.0350828	0.0372406	0.0326068	0.0354317	0.031852	0.035105	0.0331201
		5.7554		0.0664163	0.0494596	0.056296	0.0474784	0.0516357	0.0479159	0.0411919	0.0425165	0.0419647	0.0433762	0.0455273	0.0438414	0.0443055	0.0413354	0.0442838	0.0429966	0.041466	0.0390429	0.0375937	0.0366325	0.0337771	0.0357256	0.0350757	0.0337087	0.0360726	0.0335813	0.0360513	0.0343486	0.0362902	0.0348892	0.0328773	0.033109	0.0317812	0.0335951	0.0318178	0.0327464	0.034409	0.03203	0.0352361	0.0331293	0.0334309	0.0340715	0.0317196	0.0344655	0.0330508	0.0322128
		5.68345		0.0635806	0.0442353	0.0536983	0.041594	0.0533821	0.0491214	0.0362996	0.044967	0.0423098	0.0401405	0.0418303	0.0402567	0.0360937	0.0381084	0.0372053	0.0370041	0.0357935	0.0349606	0.032146	0.036166	0.0344326	0.0341748	0.0326085	0.0324923	0.0322167	0.0327553	0.0308193	0.032298	0.0328684	0.0288963	0.0320802	0.0314252	0.0305465	0.0358335	0.031424	0.0286624	0.0343472	0.0305918	0.0343249	0.031448	0.0322979	0.0317155	0.0322517	0.030595	0.0308185	0.0298824
		5.61151		0.0587977	0.0454303	0.0514838	0.0508958	0.0402699	0.041699	0.0407135	0.0349922	0.0400176	0.0391259	0.0326756	0.0341324	0.037087	0.0325648	0.0332143	0.0315398	0.0281541	0.0294625	0.0264643	0.0247493	0.0255515	0.0260975	0.0276247	0.0267871	0.0270935	0.0272467	0.028556	0.0291053	0.0289244	0.0279465	0.0284627	0.0280522	0.0242682	0.0282313	0.0264966	0.0255798	0.0278523	0.0277429	0.0273775	0.0297386	0.0263951	0.028598	0.0291717	0.025633	0.0280156	0.0259444
		5.53957		0.0621924	0.0416203	0.0551296	0.0530472	0.0378595	0.0413813	0.0437645	0.0414075	0.0395199	0.0377003	0.0375607	0.0375519	0.0341461	0.0348328	0.0301163	0.031026	0.0293463	0.0305144	0.0278627	0.0265415	0.0285438	0.0277782	0.0293952	0.0282227	0.0308077	0.0311052	0.0312506	0.0326069	0.0311578	0.0310686	0.0329573	0.0293453	0.0316363	0.0319543	0.0319545	0.0277541	0.0293967	0.0301035	0.027921	0.026953	0.02761	0.0281894	0.028934	0.0259174	0.0267364	0.0288912
		5.46763		0.0701752	0.0528283	0.0596431	0.0581937	0.0460353	0.0419858	0.0423257	0.0391754	0.0372832	0.0358988	0.0342595	0.0334689	0.0327319	0.0283889	0.0305191	0.0272384	0.0266149	0.0229699	0.0250983	0.0257185	0.0277298	0.023372	0.0272281	0.0284035	0.0273963	0.0287702	0.0275738	0.0269464	0.0263505	0.028213	0.0268321	0.0246361	0.0273066	0.0277336	0.0265331	0.025808	0.0273798	0.0259977	0.0255426	0.0262446	0.0270331	0.0246595	0.0242143	0.0239383	0.0243421	0.0254663
		5.39568		0.0671201	0.050193	0.0600306	0.0566238	0.045602	0.03952	0.0458545	0.0413775	0.0377106	0.0386896	0.0372515	0.0386576	0.0360435	0.0362556	0.032577	0.0334679	0.0293782	0.0268394	0.0271364	0.0248371	0.0251055	0.0243648	0.0263706	0.0282782	0.0265486	0.0277207	0.0268256	0.0293258	0.0281271	0.0286749	0.027481	0.0275131	0.0272992	0.025899	0.0255151	0.0234202	0.0247138	0.0221174	0.0232741	0.0227876	0.0248499	0.0236547	0.0242726	0.0242712	0.0252716	0.0265609
		5.32374		0.069833	0.0471911	0.0637197	0.0585745	0.0450771	0.0457719	0.0484869	0.0460313	0.0362658	0.035341	0.0357686	0.0331854	0.0339081	0.0326338	0.0310415	0.0303622	0.028393	0.0288832	0.0275395	0.0278092	0.0290167	0.0270527	0.0259297	0.0304192	0.0288275	0.0296084	0.0302519	0.0291382	0.0327516	0.0286028	0.0274465	0.0286471	0.026942	0.0247692	0.0260226	0.0247244	0.0234576	0.021646	0.0203004	0.0221491	0.0220725	0.0222813	0.0247595	0.0242521	0.0247085	0.0286531
		5.2518		0.0728483	0.0530628	0.0632852	0.0615004	0.0489801	0.0504476	0.04786	0.0459981	0.0421875	0.040082	0.0370662	0.0350779	0.0368897	0.0343339	0.0305721	0.0326673	0.0319077	0.0293495	0.0328318	0.0314574	0.0320722	0.0308744	0.0335005	0.0346866	0.0305955	0.0329602	0.0327558	0.0346946	0.0304114	0.0335965	0.0340132	0.0316768	0.0306225	0.0312543	0.0332019	0.0321941	0.0305279	0.0297967	0.0307994	0.0283562	0.0283821	0.0255308	0.0255759	0.0261253	0.0273637	0.0269634
		5.17986		0.0747992	0.0583471	0.0691067	0.06316	0.051563	0.0526652	0.0507356	0.045373	0.0491325	0.0417809	0.0364878	0.0379233	0.0387029	0.0374805	0.0353559	0.0340369	0.03202	0.0326105	0.0322112	0.0305446	0.0309545	0.0334241	0.0332819	0.0294122	0.0339434	0.0351749	0.0324775	0.0336792	0.0350689	0.0366643	0.0361202	0.0360101	0.0345172	0.0329395	0.0338985	0.0327937	0.0318073	0.0299992	0.0300834	0.0300784	0.0319356	0.0296349	0.0296043	0.0323577	0.0306491	0.0333056
		5.10791		0.0669928	0.0456205	0.0581917	0.0518719	0.0434095	0.0472873	0.0398191	0.0361697	0.0319693	0.0331373	0.0317653	0.0327516	0.0281937	0.0272401	0.0285266	0.0275114	0.0283075	0.0264126	0.0250624	0.0274139	0.0290251	0.025964	0.0293066	0.03007	0.0273437	0.0297279	0.0306143	0.0319812	0.0314385	0.0336163	0.0333551	0.0307022	0.0297294	0.0286567	0.0293018	0.0265765	0.0237915	0.0235331	0.0242782	0.0234102	0.0217571	0.0229837	0.0221851	0.0233416	0.0257123	0.0264495
		5.03597		0.062192	0.0457005	0.0521645	0.0463975	0.0435469	0.0451286	0.0396121	0.0355126	0.0369617	0.0334814	0.0335033	0.0330855	0.031578	0.0325134	0.0301947	0.0288097	0.0289833	0.0296378	0.0297469	0.0314039	0.0296619	0.0298709	0.032128	0.0302032	0.0320707	0.032465	0.0297299	0.0327398	0.0311935	0.0324448	0.0319795	0.0319377	0.0300361	0.0304221	0.0315027	0.0274468	0.026864	0.0286168	0.0275596	0.0245986	0.0256361	0.0271051	0.0249399	0.0267105	0.0273394	0.0270351
		4.96403		0.0644053	0.0570824	0.0578603	0.0478554	0.0509521	0.0508969	0.0423674	0.0415227	0.0385999	0.0362024	0.0379203	0.035277	0.0337321	0.03527	0.0338675	0.0328912	0.031979	0.0308364	0.0307077	0.0293457	0.0315289	0.0312889	0.0307984	0.0333558	0.0344541	0.0339751	0.036589	0.0372198	0.0366868	0.0365382	0.0348399	0.0376371	0.0374646	0.0366563	0.0330248	0.0345843	0.03347	0.0320546	0.0290108	0.0303224	0.0294564	0.028592	0.0290402	0.0308726	0.0311232	0.0321856
		4.89209		0.0560451	0.0486088	0.0457092	0.0390687	0.0380306	0.0372863	0.032467	0.0321758	0.030524	0.0298436	0.0290324	0.0274383	0.0276578	0.0271278	0.0259261	0.0262279	0.0257925	0.025137	0.0222134	0.0232091	0.0225887	0.0211478	0.0238191	0.0227589	0.0245081	0.0266463	0.0272352	0.0288547	0.0324413	0.028756	0.0305567	0.0302193	0.0291016	0.029731	0.0280783	0.0254469	0.0256564	0.0244894	0.0232672	0.0246908	0.0240719	0.0247842	0.0257811	0.0251322	0.0268059	0.0267126
		4.82014		0.046266	0.0352645	0.0343366	0.0297859	0.0296306	0.0275494	0.0248479	0.0257349	0.0221025	0.0213795	0.0206748	0.0196504	0.0206836	0.0205295	0.0191958	0.0211124	0.0198644	0.0184413	0.0190443	0.0191781	0.0169934	0.0192545	0.0186138	0.0207884	0.0224285	0.0199239	0.0211464	0.0214145	0.0232095	0.0246633	0.0220351	0.0226472	0.0226163	0.0216268	0.0220443	0.0216749	0.0192925	0.0181377	0.0176591	0.0187561	0.0171424	0.0191535	0.018744	0.0198473	0.0199738	0.0211378
		4.7482		0.0496959	0.0389925	0.0353974	0.0314115	0.0324979	0.0303596	0.0257198	0.0249619	0.0220409	0.0230355	0.0238646	0.0230162	0.0229806	0.0223694	0.0209108	0.0220646	0.0194272	0.0197087	0.0189904	0.0158547	0.0182267	0.0174082	0.0188966	0.0193928	0.0210851	0.0227805	0.0226583	0.0249332	0.0280866	0.0264738	0.0261825	0.0255339	0.0256438	0.0239998	0.0248447	0.0230149	0.0206482	0.0224776	0.0243377	0.0213563	0.0220918	0.0238856	0.023896	0.0232141	0.0213534	0.0217721
		4.67626		0.0504815	0.039475	0.0369025	0.0338495	0.037306	0.0288786	0.028154	0.0279252	0.02768	0.0247335	0.0236939	0.0244729	0.0257735	0.0259425	0.0244029	0.0245835	0.0241664	0.0232896	0.0220878	0.0217372	0.0219571	0.0221656	0.0226922	0.0214098	0.0240592	0.0232061	0.0249006	0.0240542	0.0272837	0.0259922	0.0251737	0.0248843	0.0240403	0.0242744	0.0246784	0.0240702	0.0236404	0.0247699	0.0237057	0.0235895	0.0227054	0.0239358	0.0227935	0.0236196	0.0239675	0.0225103
		4.60432		0.0470412	0.0377925	0.0333836	0.032956	0.0315525	0.0257246	0.0260161	0.0230676	0.0249827	0.0230081	0.0226278	0.0221061	0.023126	0.0199342	0.0211747	0.0185266	0.0201342	0.0172586	0.0193507	0.0173188	0.0179372	0.0185733	0.0185318	0.0200389	0.0198672	0.0207545	0.0208347	0.0233296	0.0218201	0.0218825	0.0208878	0.0220071	0.0203853	0.0199219	0.021528	0.0202659	0.0211865	0.0231328	0.0200026	0.022574	0.0230109	0.0197997	0.020152	0.0198442	0.0191469	0.0178539
		4.53237		0.0491985	0.0375412	0.035927	0.0331276	0.0304261	0.0244749	0.0252703	0.0222364	0.023271	0.0207683	0.0231051	0.0214706	0.0216928	0.0218132	0.0203608	0.022306	0.0190695	0.0198718	0.0175785	0.0164838	0.0176192	0.0162851	0.0169154	0.0154207	0.01744	0.0169965	0.0173846	0.018057	0.0203278	0.0184752	0.0206862	0.0199244	0.0178606	0.0182499	0.0179816	0.0173298	0.0204719	0.0209777	0.0214829	0.0219183	0.0208566	0.0219549	0.0208733	0.0191028	0.0201831	0.0178148
		4.46043		0.0479909	0.0354009	0.0331028	0.0325155	0.0290656	0.0292109	0.0282005	0.0256893	0.0228191	0.0210806	0.020464	0.0202384	0.0187712	0.0200225	0.0182593	0.0175308	0.0169363	0.0169251	0.0165805	0.0160977	0.0150453	0.01561	0.0139256	0.0157377	0.0140023	0.0155693	0.0164047	0.0165891	0.0185997	0.0173508	0.0173399	0.0190877	0.0177292	0.0203014	0.0180761	0.0162328	0.0201862	0.0178654	0.020541	0.0194853	0.0185966	0.0189104	0.0178075	0.0196023	0.017339	0.0179919
		4.38849		0.0500459	0.0393956	0.0376566	0.0351091	0.0315655	0.0298497	0.0285577	0.0271559	0.0254447	0.0248735	0.0223721	0.0237883	0.0203562	0.0191027	0.0183055	0.0171522	0.0181453	0.015024	0.0161981	0.0131684	0.0137991	0.0132491	0.0130401	0.0132894	0.0154371	0.0148236	0.0162806	0.0169702	0.0167825	0.0159299	0.0183578	0.0182034	0.0182333	0.0197844	0.0184286	0.0212507	0.0193076	0.0222194	0.0224263	0.0239151	0.0255513	0.0244695	0.0248463	0.0245812	0.0213253	0.0206506
		4.31655		0.054636	0.0424896	0.0430624	0.0371153	0.0351982	0.0318623	0.0293423	0.0273767	0.0269692	0.0253275	0.0219141	0.0207713	0.0208608	0.0173705	0.0175741	0.0167267	0.0155431	0.0148644	0.014242	0.0135308	0.013178	0.013678	0.0133468	0.0139015	0.0138758	0.0161596	0.0144382	0.0180389	0.0163259	0.0175977	0.0177215	0.018971	0.0188208	0.021519	0.0194168	0.023415	0.0211253	0.0257766	0.0235604	0.0243292	0.0240816	0.0230505	0.0213574	0.0206314	0.0198491	0.018669
		4.2446		0.0540947	0.0456405	0.0438071	0.0389243	0.0361098	0.0325723	0.0279943	0.0262707	0.0228443	0.0205428	0.0178711	0.0158775	0.0135875	0.0133595	0.0129459	0.0124046	0.0131703	0.0126688	0.0127207	0.0120766	0.0123741	0.0122824	0.0129978	0.0120688	0.0109816	0.0127869	0.0123889	0.012198	0.0140284	0.0148083	0.0170029	0.0180914	0.0207367	0.0211342	0.0227321	0.0243397	0.0252716	0.0243708	0.0279358	0.0273926	0.0258857	0.024104	0.0223009	0.020553	0.0210193	0.0181703
		4.17266		0.0545859	0.041083	0.0412648	0.0354068	0.0334904	0.031042	0.0260326	0.0239392	0.0218237	0.0197415	0.018845	0.0166885	0.0148937	0.0132287	0.0108034	0.00889645	0.0110324	0.00735195	0.0106476	0.00705537	0.00898134	0.00776929	0.00833529	0.00897239	0.0100974	0.00884424	0.0108049	0.0105431	0.0128085	0.0120858	0.0126671	0.0138972	0.0142911	0.0166283	0.0160468	0.0184609	0.0208955	0.0202112	0.0224307	0.0213115	0.0227541	0.0220124	0.0210164	0.0200499	0.0190442	0.018982
		4.10072		0.062053	0.0473872	0.0461985	0.0404074	0.0375823	0.0340467	0.0263142	0.0295502	0.0246882	0.019729	0.0207755	0.0162071	0.0163577	0.012243	0.0129365	0.0108585	0.0102178	0.0115806	0.011677	0.0115692	0.00956818	0.0100114	0.0109265	0.0132657	0.0126154	0.0138799	0.0126137	0.0138699	0.0123455	0.0136874	0.0164048	0.0163191	0.0209834	0.0201744	0.0213677	0.0223701	0.0247943	0.0238353	0.0257791	0.0255057	0.0271531	0.0269375	0.0271717	0.0249036	0.0261353	0.0239839
		4.02878		0.0725615	0.0558102	0.0567457	0.0475284	0.0425787	0.038535	0.034115	0.0298932	0.0304058	0.0272429	0.0239813	0.0247491	0.01996	0.0196441	0.0156544	0.0180718	0.0170871	0.0174058	0.0171432	0.0168147	0.0159926	0.0163067	0.0168828	0.0189744	0.0205687	0.021129	0.0193983	0.0210062	0.0197014	0.019924	0.0213611	0.0206032	0.0227067	0.0233212	0.0245927	0.0250669	0.0262253	0.0269151	0.0277548	0.0285767	0.0312367	0.0289477	0.0293461	0.0284422	0.0294462	0.0249848
		3.95683		0.0989046	0.08011	0.0838927	0.0635299	0.0559806	0.0505507	0.0436545	0.0390418	0.0399469	0.0363887	0.0316217	0.0273742	0.0205005	0.0208636	0.0177482	0.0191036	0.021607	0.0202758	0.0281187	0.0251278	0.0223709	0.023301	0.0238995	0.0237271	0.0281861	0.0268104	0.0265201	0.0251672	0.0229455	0.0237096	0.0234041	0.0226446	0.0262843	0.0297381	0.0253968	0.0279301	0.0293289	0.0291827	0.0301693	0.0346987	0.0350374	0.0350733	0.0363603	0.0376915	0.0352858	0.0315137
		3.88489		0.10173	0.0788351	0.0866039	0.0651536	0.0643388	0.0490852	0.0492815	0.0387185	0.0420259	0.0350012	0.036136	0.0265213	0.0255466	0.0196984	0.0214505	0.0160495	0.0223943	0.0237759	0.0219057	0.0267359	0.0257066	0.0219238	0.0275638	0.0269197	0.0244135	0.0282076	0.024417	0.0229454	0.0222721	0.0219628	0.0223571	0.0214731	0.0224981	0.0252643	0.0259387	0.0247018	0.0248012	0.0271089	0.025637	0.0276594	0.0267212	0.0301206	0.0307887	0.0332285	0.0293038	0.0325041
		3.81295		0.118686	0.0969222	0.109042	0.0764309	0.0813735	0.0644929	0.0585164	0.0525095	0.0471292	0.0431245	0.0364313	0.0299898	0.0272716	0.0220093	0.0205344	0.0210761	0.0226559	0.0260823	0.0258057	0.0233859	0.0323827	0.0305369	0.0313913	0.0324936	0.0372782	0.0330271	0.0310598	0.0279949	0.0261815	0.0247969	0.0233512	0.0251516	0.0249849	0.0251084	0.0224961	0.0228824	0.0225123	0.0216566	0.022962	0.0216455	0.0235272	0.0248786	0.025892	0.0272981	0.0259136	0.0250552
		3.74101		0.135228	0.127745	0.13293	0.097171	0.102545	0.0755329	0.0640009	0.0628711	0.0493896	0.0513423	0.0433014	0.0414196	0.0324701	0.0291858	0.0228087	0.0299137	0.0301853	0.0274367	0.0371404	0.0369506	0.0379168	0.0402454	0.0447791	0.0418098	0.0399195	0.0418854	0.0337513	0.0298465	0.0260769	0.0225674	0.0210146	0.0204055	0.0195614	0.0225106	0.0202761	0.0219159	0.0193728	0.0179143	0.0200811	0.0191815	0.0208445	0.0212177	0.0264144	0.0224346	0.0318151	0.0274014
		3.66906		0.114796	0.0883078	0.101198	0.0699521	0.0833796	0.0575288	0.054004	0.0454701	0.0398811	0.0385508	0.032098	0.0289995	0.0247527	0.0274974	0.024537	0.0229066	0.0307313	0.0301444	0.0313862	0.0327163	0.0345901	0.0337779	0.0339361	0.0363324	0.0381711	0.030729	0.0297581	0.0257208	0.0240119	0.0197578	0.0172593	0.0179798	0.0184051	0.0176567	0.0174118	0.0170203	0.0174989	0.0170246	0.0162867	0.0169855	0.0177082	0.0164435	0.0191329	0.0202444	0.0200456	0.0207463
		3.59712		0.132264	0.117769	0.129118	0.0787112	0.0891278	0.0634891	0.0546662	0.0464317	0.0405694	0.0402983	0.0297471	0.0232451	0.017918	0.0153643	0.0174487	0.0164917	0.018038	0.0240167	0.0282498	0.0298022	0.0318584	0.0385043	0.0390431	0.038559	0.0368287	0.0370823	0.026259	0.022634	0.0194378	0.0163727	0.015465	0.0177453	0.0165483	0.0136349	0.0134455	0.00985449	0.00594948	0.00568556	0.00300993	0.00587626	0.00813008	0.00951918	0.00983931	0.0132613	0.0123946	0.0153707
		3.52518		0.1202	0.0984925	0.109894	0.0824653	0.0847208	0.0754177	0.0553358	0.0547814	0.0426562	0.037368	0.0296403	0.0206227	0.0180488	0.0121355	0.0120862	0.0151786	0.0135717	0.0163991	0.021354	0.0258306	0.0258419	0.027384	0.0303923	0.0351281	0.0302481	0.0264509	0.026812	0.0234744	0.0181592	0.0170035	0.0156193	0.0134461	0.00998132	0.0101078	0.00664702	0.00584901	0.0037105	0.00291062	0.0021465	0.00273405	0.000428607	0.0030722	0.00395412	0.00456213	0.00705827	0.00768137
		3.45324		0.104018	0.0778038	0.0834664	0.0811752	0.05001	0.0642845	0.0455174	0.0395993	0.0343079	0.030014	0.0225576	0.0207535	0.0132071	0.0149841	0.0124179	0.0111325	0.016523	0.0161825	0.0177488	0.0192269	0.0258602	0.0243888	0.0259895	0.0226188	0.0269481	0.0241351	0.0190313	0.0191829	0.0143171	0.013716	0.0110648	0.0106491	0.0118416	0.00695537	0.00790056	0.00598645	0.00472408	0.00341286	0.00172346	0.00289461	0.00299135	0.000990308	0.00410085	0.00470536	0.00402009	0.00530546
		3.38129		0.120713	0.103573	0.103635	0.103357	0.0659289	0.0718866	0.0529346	0.0407025	0.0334406	0.0258742	0.0197629	0.0135751	0.0094662	0.00610585	0.00675143	0.00223165	0.00461932	0.0112613	0.0149243	0.0175743	0.0188423	0.0221024	0.0263158	0.025925	0.0206541	0.019723	0.0177661	0.0146375	0.0111981	0.0104396	0.0117165	0.0100581	0.0102209	0.00941212	0.00668291	0.00588593	0.00147231	-0.00224466	-0.0020089	-0.00324223	-0.00263491	-0.000804453	-0.00096238	0.00125028	-0.00164952	-0.00240556
		3.30935		0.110733	0.0952181	0.0979544	0.0928626	0.0570108	0.0572536	0.0473314	0.0345698	0.0309321	0.0272847	0.0154402	0.0151394	0.0121128	0.00631192	0.0042725	0.00433333	0.00352019	0.00565587	0.00821259	0.0141991	0.0179676	0.0161959	0.0168453	0.0157192	0.0148748	0.0129773	0.0102701	0.0079902	0.00914882	0.00808924	0.00716455	0.00674961	0.00579706	0.00444278	0.00264746	0.000940734	-0.00202946	-0.000712522	-0.00170116	-0.00165554	-0.0020832	-0.00283109	-0.00301099	-0.00159882	-0.00387846	-0.00391719
		3.23741		0.104661	0.09929	0.0901165	0.0854127	0.0566416	0.0625831	0.0521561	0.0359954	0.0305975	0.0236545	0.0148351	0.0125855	0.00743564	0.00482555	0.00223892	0.00160629	0.00289529	0.00488463	0.00484761	0.0074189	0.00986209	0.012277	0.0134802	0.0135689	0.0112868	0.010117	0.0105396	0.00705749	0.00817002	0.00568902	0.00368293	0.00415542	0.00192924	0.00148137	0.000553299	-6.42054e-05	-0.000924305	-0.000780978	-0.00340048	-0.00336366	-0.00221558	-0.00175647	-0.00277633	-0.00174455	-0.00346897	-0.00323653
		3.16547		0.0935126	0.0820822	0.069729	0.0676794	0.0463569	0.0462646	0.0427487	0.0277982	0.0239542	0.0213617	0.0182694	0.0119822	0.00984169	0.0074291	0.00342409	0.00242986	0.00314526	0.0061398	0.00731033	0.00852094	0.0093403	0.0121117	0.0118793	0.0124896	0.0107081	0.0103798	0.0101871	0.00890247	0.00899858	0.00864028	0.00733474	0.00437936	0.00400159	0.00332385	0.000317063	-0.000610052	-0.00258422	-0.000728042	-0.000323239	-0.000281506	0.000685017	0.000333927	0.00216482	-0.000174748	-0.00099923	-0.00253505
		3.09353		0.0686551	0.0546621	0.0482962	0.0451189	0.0342118	0.0222441	0.0229493	0.0202473	0.0155893	0.0102723	0.00844397	0.00505924	0.00243141	3.94479e-05	-0.00110918	-0.00170549	-0.00272502	-0.000365519	0.00047204	0.00328541	0.00446256	0.00546208	0.00446852	0.00427699	0.004404	0.00288398	0.00204895	0.000421372	0.00117098	-0.00137076	-0.000515445	-0.00236979	-0.00355044	-0.0035629	-0.00323956	-0.00350673	-0.00366348	-0.00169873	-0.00258135	-0.001716	-0.00228405	-0.000995231	-0.00123888	-0.00109498	-0.00195328	-0.00165672
		3.02158		0.0666444	0.0551479	0.0472368	0.0438599	0.0327161	0.0224306	0.0224622	0.0200852	0.0169607	0.0121111	0.0112601	0.0072902	0.00408474	0.00203076	0.000147145	0.00102668	0.000182459	0.00133934	0.00165823	0.00237341	0.00422294	0.00330462	0.00311574	0.0034251	0.00350917	0.00270055	0.0023016	0.00123119	-0.00104277	-0.00164363	0.000581113	0.00144236	0.00124419	0.00107821	0.000864303	-0.00233486	-0.00325658	-0.00291708	-0.00391786	-0.00259484	-0.000977787	0.000109216	-0.000963366	-0.00103758	-0.00121671	-0.00129756
		2.94964		0.0541628	0.0390621	0.0371819	0.0303772	0.0248234	0.018974	0.0162533	0.0149365	0.0116418	0.010078	0.00604115	0.00422458	0.001561	0.000689508	0.00033248	-0.00105459	0.000108388	0.0018216	0.00321378	0.0043442	0.00459365	0.00350883	0.0040773	0.00345454	0.00499669	0.00476929	0.00423141	0.00265567	0.00188389	0.00136966	4.72469e-05	0.00119197	0.000601256	0.00179503	0.000477352	0.00119715	0.000324619	-0.000189818	-8.79321e-05	5.30602e-06	-0.0015046	0.000279683	-0.000743456	-4.15926e-06	-0.000347158	-0.00200156
		2.8777		0.0441655	0.0284586	0.0282195	0.0215439	0.0163447	0.0126012	0.0112458	0.0107485	0.0106751	0.00831879	0.00705777	0.00577641	0.0036257	0.00178446	0.000113725	-0.00114399	-0.00142102	0.000100116	0.00293872	0.00500681	0.00626967	0.00546084	0.00380272	0.00277058	0.00261252	0.00278169	0.00129325	0.000250373	8.49706e-05	0.000248063	4.44559e-05	0.000812471	0.00157953	0.00102331	0.000136379	-0.00149943	-0.00104702	-0.000958564	-7.27722e-05	0.00279551	0.0031361	0.00477144	0.0045622	0.0034156	0.0014689	-0.000565733
		2.80576		0.0375212	0.0245771	0.0223098	0.0160349	0.0113792	0.00921014	0.00791529	0.00830015	0.00813654	0.00748619	0.00600499	0.00374328	0.00356534	0.00130711	-0.000276509	-0.000863502	-0.000326861	0.0012678	0.00235124	0.00306206	0.00287906	0.00331054	0.00309704	0.00259837	0.00410978	0.00318856	0.00185776	2.55824e-05	-3.45213e-05	-0.00020448	3.69685e-05	0.00117598	0.0010994	0.000833747	0.000924227	0.000704543	-0.000409719	-0.00102976	-0.000547079	-0.0003603	0.000382688	0.000428781	0.000403698	-0.000995742	-0.00167628	-0.0023888
		2.73381		0.0342231	0.0266404	0.0200348	0.014954	0.0115322	0.00833854	0.00721508	0.00642643	0.00571505	0.00535821	0.00329891	0.00338853	0.00330271	0.00135805	0.00114563	0.00033628	-0.000274289	9.0124e-05	0.00083565	0.00135754	0.00181095	0.00208447	0.00321554	0.00196114	0.00208826	0.000618235	0.00145066	0.000399225	4.57786e-05	0.000937442	0.00118531	0.00171366	0.00227097	0.00137355	6.63267e-05	0.000122012	-0.000386421	-0.00028908	0.00072492	0.00106184	0.00150175	0.000928015	-0.000222586	0.000136103	-0.00167169	-0.00229268
		2.66187		0.0327339	0.0242795	0.0201187	0.0141395	0.00963679	0.00757937	0.00616467	0.00473608	0.00394128	0.00315837	0.00160725	0.000751679	0.000297021	-5.16568e-05	0.000879946	0.000652925	0.0011628	0.00113184	0.000880851	0.000872478	0.00193671	0.00234935	0.00327486	0.00294327	0.00325877	0.00198362	0.00202377	0.00168481	0.00121248	0.00110627	0.000505452	0.000391161	-0.00040897	-0.000334299	-0.00136724	-0.00116506	-0.00168856	-0.00133956	-0.002082	-0.00191165	-0.00077062	-0.0010192	-0.000198368	-0.00143337	-0.00223318	-0.00218972
		2.58993		0.0330118	0.0265863	0.0197813	0.0139473	0.00933427	0.00723568	0.00522313	0.00473003	0.00408526	0.00325884	0.00236358	0.00185628	0.00137292	0.00162829	0.000967165	8.55967e-05	0.000277006	3.95133e-05	0.000577055	0.000436371	0.00101438	0.0013109	0.00175092	0.00208438	0.00217504	0.00116216	2.82785e-07	-0.000256314	-7.59801e-05	0.000104248	-0.000656472	-0.000933995	-0.00158825	-0.00239807	-0.00213484	-0.00322454	-0.00322709	-0.0025319	-0.00241794	-0.00213516	-0.0021396	-0.00172319	-0.000877199	-0.000586128	-0.0012375	-0.00131674
		2.51799		0.0337195	0.024656	0.0176787	0.0142924	0.00979802	0.00648028	0.00565584	0.00509698	0.00398654	0.00234847	0.00133895	0.00128971	0.00118068	0.00157965	0.00222672	0.00212436	0.00125328	0.000326649	-0.000622451	-0.000958681	-0.000170577	-0.000234389	0.000712176	0.00105985	0.00190641	0.00163981	0.00144958	0.00165016	0.00197565	0.00121754	0.000213608	-0.000633269	-0.00187169	-0.00187795	-0.00346385	-0.00475642	-0.00408429	-0.00476958	-0.00481172	-0.00399388	-0.00386384	-0.00343638	-0.00308912	-0.00241049	-0.00256804	-0.00275024
		2.44604		0.0271765	0.0194623	0.0155338	0.0122271	0.00820445	0.00529858	0.00384946	0.00247839	0.00208743	0.00128387	-0.00074732	-0.00144546	-0.00202705	-0.00224444	-0.00225937	-0.00174849	-0.00143862	-0.000685579	-0.000813172	-0.000777386	-0.00128967	-0.00123348	-0.000253521	0.000406364	0.00150592	0.00179769	0.00103926	0.00137753	0.000530775	-0.000106106	-0.000740248	-0.00160201	-0.00178249	-0.00226518	-0.00237403	-0.00283995	-0.00294004	-0.00316656	-0.00329308	-0.00270788	-0.00144254	-0.000672153	0.000226769	0.000402384	-6.19566e-05	-0.00121078
		2.3741		0.026833	0.0167481	0.0135284	0.01016	0.00772185	0.0053643	0.00402031	0.00271781	0.00143101	0.000205693	-0.000623762	-0.00125868	-0.000623641	-0.00057503	-0.000293631	1.64216e-05	0.000487585	-0.000121068	0.000677419	-0.000307936	-0.000303952	0.000879719	0.00192219	0.00148474	0.00143023	0.000784856	-0.000105229	-0.00100672	-0.00206804	-0.00173171	-0.00288722	-0.00466023	-0.00432401	-0.00469425	-0.00507896	-0.00460964	-0.00365013	-0.00310157	-0.00379817	-0.00409309	-0.00352088	-0.00327082	-0.00288204	-0.0024686	-0.00157361	-0.00218411
		2.30216		0.0236159	0.0143919	0.0103772	0.00782589	0.00578323	0.00425082	0.00247162	0.00151985	0.000663865	-0.000279463	-0.000531084	-0.00127229	-0.000656728	-0.000127624	-0.000518477	-0.000144681	-0.00138768	-0.00188167	-0.00221926	-0.00113948	-0.00144823	-9.99946e-05	0.000557181	0.00113672	0.00103694	-0.000183153	-0.000196301	-0.00134856	-0.00121065	-0.00147568	-0.00197852	-0.00314391	-0.00299554	-0.00223902	-0.00290639	-0.00286836	-0.00189325	-0.00160474	-0.00176379	-0.00224291	-0.0019415	-0.0015785	-0.00106183	-0.00103948	-0.000772284	-0.00120484
		2.23022		0.0220016	0.0122747	0.0103976	0.00756631	0.00548678	0.00389823	0.00195316	0.00146855	0.00076771	0.000157455	-7.92547e-05	-0.000904725	-0.000430436	-0.000515456	6.47236e-05	-0.000783914	-0.000994741	-0.00143282	-0.00145968	-0.00126328	-0.000371817	0.000389265	0.00167314	0.00206893	0.00127593	0.00098032	0.000655201	-0.000532138	-0.00120907	-0.00179954	-0.00242571	-0.00307768	-0.00409018	-0.00445088	-0.00410097	-0.00377115	-0.00241574	-0.0026402	-0.00247222	-0.00245124	-0.00228734	-0.00250001	-0.00221582	-0.00213499	-0.00184157	-0.00184474
		2.15827		0.0176501	0.0097582	0.00665397	0.00506448	0.00269951	0.00148521	0.00127917	0.00143722	0.00140915	0.00104534	0.000705544	0.000164062	0.000387397	0.000696921	0.00030762	0.000614673	0.000521557	-0.000438458	-0.000191765	-0.000387854	0.000375389	0.000972765	0.00189756	0.00213975	0.00176464	0.0015463	0.000649122	0.000308195	-3.77066e-05	-0.000499748	-0.00059603	-0.000805983	-0.00114931	-0.0012961	-0.00138608	-0.00209885	-0.00176063	-0.00126769	-0.0013388	-0.0011457	-0.00109554	-0.000696741	-0.00136125	-0.00243583	-0.00218434	-0.00148428
		2.08633		0.0189138	0.0093399	0.00662395	0.0046405	0.00277132	0.00246595	0.00204097	0.00147496	0.000659762	0.00130266	0.000629224	0.00147122	0.00088776	0.000796539	0.000733563	0.000923744	0.000138087	2.99342e-05	0.000182979	0.000555033	0.000584802	0.000673721	0.00136663	0.000694552	0.00020303	0.000189179	-0.000211526	-0.00061512	-0.0010842	-0.000912729	-0.0010767	-0.00128026	-0.00148956	-0.00206832	-0.0028869	-0.00204221	-0.000531298	-0.000674357	-0.00118824	-0.00090445	-0.000645008	-0.000220899	-0.000828707	-0.00215597	-0.00136955	-0.0014817
		2.01439		0.017608	0.0087931	0.00664522	0.00539465	0.00375663	0.00255129	0.00211348	0.00127167	0.00124741	0.00162074	0.0014862	0.00055056	0.000955973	0.000885445	0.00111144	0.00102059	0.000680173	0.000970585	0.000176862	0.000873457	0.00135471	0.00106766	0.000533373	0.00104504	0.000741791	0.000832003	0.00114105	0.00121399	0.000977861	0.000718018	0.000305305	-1.02875e-05	-0.000156728	-0.000704221	-0.000782934	-0.000766884	-0.00138796	-0.00106505	-0.000496871	0.000249103	0.000674527	0.000770105	0.000370682	0.000512414	0.00102702	0.00117144
		1.94245		0.0176619	0.00823914	0.00751284	0.00565447	0.00398501	0.00275086	0.00159457	0.00147444	0.00134702	0.00152342	0.0019844	0.00152696	0.00149281	0.00146745	0.0017014	0.00136103	0.00123936	0.000686988	0.00120943	0.00123297	0.00145871	0.00062324	0.000653367	0.000157774	-4.4932e-05	9.85302e-05	0.00017349	0.000569938	0.000930832	0.00118604	0.000906666	0.000778507	0.000687308	0.00064279	0.000197054	-0.000230064	0.00026892	-8.40084e-05	0.000912555	0.000618213	0.00066138	0.000886532	0.000920594	0.00104749	0.00157135	0.00170458
		1.8705		0.020149	0.010937	0.00906666	0.00715208	0.00471597	0.00389832	0.00271786	0.00257748	0.00228299	0.00162972	0.00259749	0.00199958	0.00208779	0.00282913	0.00234833	0.00261208	0.00180889	0.00201779	0.00172349	0.00297244	0.00271916	0.00169778	0.00234813	0.00128317	0.000764213	0.000795801	0.00170156	0.00244904	0.00277594	0.00387315	0.0040229	0.00435379	0.0039528	0.00268932	0.00178553	0.00140925	0.000911995	0.000514008	0.00148476	0.00171766	0.0020894	0.00277438	0.00274719	0.00206885	0.0035178	0.00363131
		1.79856		0.0228735	0.0154105	0.0124803	0.0102213	0.00648206	0.00475908	0.00262182	0.00205967	0.00204548	0.00190308	0.0025456	0.00350447	0.00362741	0.00371917	0.00394954	0.00324244	0.00303125	0.00299073	0.00338771	0.0026462	0.00293106	0.00244021	0.00289793	0.00277084	0.00245218	0.00282238	0.00240376	0.00292362	0.00340545	0.00416486	0.00450308	0.00469358	0.00481248	0.00429687	0.00425274	0.00282138	0.00268803	0.00233262	0.00252426	0.00367393	0.00385631	0.00416341	0.00382876	0.0045112	0.00419706	0.00350091
		1.72662		0.0233996	0.0145415	0.012649	0.00994642	0.00766826	0.00540479	0.00411245	0.00291418	0.00341439	0.00422766	0.00421449	0.00570681	0.00587479	0.00536735	0.00522418	0.00531263	0.0053459	0.00552925	0.00552835	0.00598489	0.0063353	0.00553484	0.00564705	0.0051472	0.00453181	0.00424981	0.00425588	0.00595683	0.00615121	0.00659418	0.00680232	0.00720959	0.00701841	0.00605504	0.00455314	0.00368457	0.0035375	0.00329403	0.00409297	0.00461753	0.00531219	0.00632476	0.00725925	0.00727776	0.00724693	0.00662235
		1.65468		0.0263686	0.0174088	0.0152765	0.0114329	0.00904746	0.00557787	0.00361617	0.00216993	0.00335445	0.00318869	0.00380529	0.00485512	0.00419216	0.00381568	0.00336433	0.00374924	0.00361174	0.00275288	0.00368232	0.00475676	0.00465025	0.00505154	0.0047956	0.0042421	0.00412579	0.00296558	0.00229781	0.00203403	0.00298982	0.0039689	0.00599864	0.00672788	0.00610522	0.0060566	0.00535462	0.00489044	0.00422747	0.00478977	0.00510668	0.00508671	0.00494809	0.00607057	0.00609307	0.00668307	0.00659839	0.00670144
		1.58273		0.0253789	0.0166818	0.0136736	0.0113327	0.00885903	0.00618176	0.00448451	0.00528823	0.00481551	0.00514554	0.00577662	0.0060109	0.00490736	0.00517632	0.00568914	0.00490694	0.00454542	0.00456056	0.00433667	0.00464685	0.00531343	0.00543005	0.00543943	0.00478144	0.0042638	0.00325553	0.00324211	0.00427941	0.00523788	0.00618372	0.00658292	0.00615596	0.0061195	0.00550975	0.00578867	0.00569599	0.00640236	0.00623446	0.0060252	0.00587152	0.00499354	0.00602921	0.00691834	0.00738229	0.00746455	0.00787843
		1.51079		0.0293122	0.0210468	0.0186326	0.0150087	0.012254	0.00894103	0.00822592	0.0074631	0.00661544	0.00623764	0.00740927	0.00752482	0.00676569	0.00644225	0.00466765	0.00452567	0.00425176	0.00383435	0.00440676	0.00509162	0.00501865	0.00610415	0.00527383	0.00458042	0.00424769	0.00293384	0.00335622	0.00320323	0.00429966	0.00620427	0.00720523	0.00745188	0.00715548	0.00685988	0.00615163	0.00674634	0.00642805	0.00526887	0.00551687	0.00594215	0.00700121	0.00773088	0.00806877	0.00859034	0.00870825	0.00919025
		1.43885		0.0299622	0.0203785	0.0184506	0.015286	0.011536	0.00917729	0.00769191	0.00708236	0.00581775	0.00734706	0.00691955	0.00541367	0.0058562	0.00520398	0.00520723	0.00491202	0.00423001	0.0038975	0.00434659	0.00425681	0.00523716	0.00614195	0.00648072	0.00751905	0.00718024	0.00564223	0.00511264	0.0044907	0.00515765	0.00557315	0.0067788	0.00678902	0.00707149	0.00634579	0.00574304	0.00588726	0.004823	0.00536664	0.00476972	0.00485999	0.00519398	0.00617989	0.00742851	0.0088678	0.00875193	0.00925278
		1.36691		0.0288636	0.0192748	0.0163587	0.0129348	0.00919678	0.00672721	0.00696618	0.00659802	0.00740916	0.00786451	0.00691326	0.00703368	0.00703887	0.00613691	0.00699942	0.00620899	0.00574067	0.00536503	0.00525692	0.0053099	0.00561766	0.00704713	0.00716955	0.00758831	0.00553407	0.00565247	0.00476292	0.00542161	0.00681078	0.00698291	0.00756678	0.00779335	0.00711037	0.00568566	0.00610699	0.00588751	0.0048472	0.00455159	0.00402547	0.00368222	0.0042538	0.00484449	0.0064162	0.00605958	0.00722336	0.0075622
		1.29496		0.0321674	0.0223936	0.0198055	0.0165512	0.0130859	0.0107744	0.00946607	0.00867971	0.00903573	0.00989031	0.00942806	0.00903992	0.00835293	0.00685457	0.00691671	0.00545158	0.00466207	0.00564964	0.0059071	0.00656185	0.00778143	0.00682035	0.00647073	0.00692601	0.00609361	0.00550561	0.00580968	0.00665981	0.00741469	0.00816493	0.00838063	0.00710589	0.00762255	0.00687304	0.0058634	0.00503139	0.00411723	0.00442408	0.00444117	0.00469626	0.00529304	0.00576773	0.0066813	0.00809724	0.00788602	0.00925802
		1.22302		0.0393079	0.0291012	0.0255656	0.0212636	0.0154296	0.0124656	0.01059	0.00910118	0.00986375	0.0092568	0.00928007	0.00932834	0.00903442	0.00835125	0.00780299	0.00792167	0.00703861	0.00723854	0.00679871	0.00757587	0.00738266	0.0082222	0.00862048	0.00705832	0.00621556	0.00570983	0.0051818	0.00605457	0.00700217	0.00771718	0.00730433	0.00739647	0.00653383	0.00468543	0.00439849	0.00329908	0.00250558	0.00159407	0.000360101	0.00121896	0.00203209	0.00280204	0.00438758	0.00452733	0.00508687	0.00703662
		1.15108		0.0472651	0.0363111	0.0324068	0.0285692	0.0214022	0.0188668	0.0138302	0.011599	0.0100399	0.00953645	0.00987789	0.00886704	0.00773686	0.00663079	0.00650739	0.00798209	0.00755327	0.00631975	0.00741863	0.00759299	0.00797786	0.00865443	0.00883483	0.00891491	0.00828794	0.00657699	0.0056185	0.00603376	0.00563424	0.00567782	0.00428773	0.00425221	0.004042	0.00293366	0.00258216	0.0013423	0.000150817	0.000436367	0.000204082	0.00128423	0.00124547	0.00160952	0.00262389	0.00389858	0.00491415	0.00465013
		1.07914		0.0674634	0.0549972	0.0492772	0.0441621	0.0324141	0.0328273	0.0219465	0.0194418	0.0137443	0.0107098	0.0102367	0.0063245	0.00630214	0.00486358	0.00523274	0.0056954	0.00459377	0.00589258	0.00387061	0.0081504	0.00919594	0.0110965	0.0117144	0.0107843	0.0116585	0.00901809	0.00891198	0.0072292	0.00689889	0.0062168	0.00588253	0.00583875	0.00399033	0.00221554	0.00105266	-0.00182326	-0.00130454	-0.00299639	-0.00376759	-0.00426464	-0.00311899	-0.00368753	-0.00307689	-7.6932e-05	-0.000429195	0.000550826
		1.00719		0.101369	0.0977604	0.0910223	0.0791674	0.0590182	0.0602813	0.0404265	0.0383097	0.0230002	0.0162321	0.0111592	0.00690655	0.00789499	0.0039915	0.00624588	0.00529659	0.00711193	0.00594927	0.00791032	0.0101716	0.0110005	0.0138197	0.0143878	0.0160981	0.0148753	0.014074	0.0132123	0.0123843	0.0110411	0.00872937	0.00704755	0.0037354	0.00199445	-0.0038279	-0.00238976	-0.00578663	-0.0047947	-0.00708429	-0.00572897	-0.00771161	-0.00554038	-0.00595331	-0.00464894	-0.00365022	-0.00122216	0.000209316
		0.935252		0.123306	0.105888	0.0952348	0.099909	0.0689765	0.0695123	0.0447786	0.0435965	0.0222264	0.0183344	0.00699383	0.00405479	0.00066899	0.00147805	0.00193251	0.000999143	0.00321818	0.00279602	0.00693308	0.00659417	0.0106903	0.0114694	0.0127393	0.0133443	0.0129536	0.0121054	0.0112587	0.0092302	0.00864889	0.007818	0.0059296	0.00252297	-9.0868e-05	-0.00291838	-0.00441357	-0.00619156	-0.00645421	-0.00622021	-0.00730768	-0.00595649	-0.00669522	-0.004061	-0.00323602	-0.000883049	0.000482779	0.000611493
		0.863309		0.140547	0.124568	0.110439	0.118458	0.0883831	0.0784963	0.0638309	0.047595	0.0339394	0.0246506	0.012903	0.00969719	0.00229527	0.00501085	0.00128567	0.00626932	0.0034098	0.00774694	0.00603082	0.009908	0.0100066	0.0155946	0.0154623	0.0179123	0.0171251	0.0156296	0.015264	0.0131655	0.0140567	0.0119141	0.00987803	0.00815366	0.00439427	0.00147921	-0.00017235	-0.0024687	-0.0048274	-0.00444088	-0.00879268	-0.00746495	-0.00892449	-0.0094787	-0.00977594	-0.00914638	-0.00966229	-0.0085688
		0.791367		0.156184	0.138639	0.139913	0.11323	0.114625	0.0801423	0.0746101	0.050601	0.0392721	0.0231844	0.0115125	0.00478297	-0.00025977	-0.00286249	-0.00136115	-0.00277047	0.00100441	0.00176734	0.0058739	0.0060816	0.0105057	0.01205	0.0178573	0.0177751	0.0194555	0.0176637	0.0182567	0.0150327	0.0160917	0.0139761	0.0130879	0.00751438	0.0053576	-0.000190533	-0.00131449	-0.00271841	-0.00524814	-0.00462071	-0.00689164	-0.00628147	-0.00661311	-0.00510996	-0.00644726	-0.00466963	-0.00509997	-0.00279976
		0.719424		0.156695	0.140787	0.146394	0.111833	0.118718	0.0834257	0.0841829	0.0546343	0.0478504	0.0253595	0.0230558	0.00788045	0.00844039	0.000897742	0.00530726	-0.000129639	0.00530096	0.00546298	0.00828112	0.00934297	0.0117557	0.0152754	0.0190366	0.0204989	0.0212094	0.0207904	0.0197799	0.0185314	0.0166822	0.0146026	0.0127725	0.00890778	0.0048146	0.00127912	-6.14277e-06	-0.00219984	-0.00180077	-0.00346535	-0.00302092	-0.00450689	-0.00316547	-0.00345961	-0.00260825	-0.00463298	-0.00231669	-0.00459089
		0.647482		0.162556	0.14893	0.154178	0.116738	0.121643	0.0883229	0.085943	0.0523341	0.0501866	0.0290595	0.0233936	0.00925442	0.00690979	0.00390304	0.00245935	0.0055008	0.00323807	0.00737198	0.00525318	0.0114884	0.00952074	0.0170045	0.0167285	0.0194995	0.0214468	0.0209321	0.0197266	0.0186299	0.0160195	0.0126807	0.0112005	0.00681985	0.00323735	-0.00205615	-0.00346406	-0.00570619	-0.00288365	-0.00700062	-0.00544043	-0.0052102	-0.0051458	-0.00296311	-0.00440913	-0.0012141	-0.000619973	-0.000610438
		0.57554		0.166631	0.151923	0.156119	0.115067	0.127815	0.0868695	0.0923468	0.0657419	0.0510116	0.0358589	0.0213132	0.014766	0.00630601	0.00987188	0.00437932	0.00716663	0.0070233	0.00731116	0.01013	0.00755079	0.0153684	0.0140329	0.0207718	0.0198451	0.0218465	0.0217699	0.0205414	0.0217356	0.0189139	0.0161534	0.012805	0.00852713	0.00484705	-0.00081088	-0.00334217	-0.00408367	-0.00479916	-0.00266133	-0.00434787	-0.0018291	-0.00221523	0.00113045	0.00175549	0.0027439	0.00337115	0.00373475
		0.503597		0.157747	0.143301	0.148381	0.108475	0.118076	0.0863701	0.081005	0.063518	0.0432572	0.0357512	0.0206184	0.0166781	0.00929189	0.00810732	0.00959677	0.00680863	0.0108792	0.00711395	0.00937162	0.00983614	0.0106922	0.018686	0.0177027	0.0227028	0.0208474	0.022342	0.0201986	0.0197143	0.0185948	0.016419	0.0132837	0.0114352	0.00674242	0.00273695	-0.000893413	0.000999853	-0.000733899	-0.00209879	-0.0005957	-0.00206124	-0.0011334	-0.000395783	0.00123133	0.00165505	0.00333903	0.00213052
		0.431655		0.153862	0.139023	0.14307	0.105967	0.115198	0.0924817	0.0709671	0.0650328	0.0440028	0.0398823	0.0253375	0.0189221	0.0166978	0.0127564	0.0164213	0.0130733	0.0130245	0.0145469	0.0104545	0.0132458	0.0167461	0.0188553	0.0222585	0.0232616	0.0251164	0.0224209	0.0231244	0.0216434	0.0206478	0.0205035	0.01623	0.0120477	0.0096308	0.0018244	0.000333717	-0.00124474	-0.000722343	0.000523139	0.0013923	0.00205683	0.00509688	0.00617213	0.00881694	0.0136617	0.0142305	0.0160971
		0.359712		0.15207	0.142918	0.143604	0.106459	0.111077	0.09558	0.0678967	0.0643027	0.0447835	0.0341303	0.0241226	0.0168273	0.0195832	0.0130663	0.0132684	0.0152768	0.0110285	0.0124355	0.0126097	0.0106139	0.0154152	0.0178904	0.0212872	0.0277534	0.0259301	0.0293591	0.0283459	0.029048	0.0309322	0.026995	0.0241118	0.019134	0.0138642	0.0086439	0.00662072	0.00506679	0.0032148	0.00424086	0.00469592	0.00665788	0.008151	0.0106778	0.0111179	0.0120795	0.0125149	0.0109801
		0.28777		0.148099	0.139517	0.134097	0.106784	0.0999608	0.0862586	0.0629264	0.0590891	0.0414069	0.0271396	0.0263451	0.0192987	0.017492	0.0217056	0.0170067	0.019039	0.0202807	0.0160049	0.0142496	0.0166849	0.0140955	0.0183891	0.0206949	0.0227775	0.028278	0.027378	0.0298757	0.0299772	0.0311137	0.0313933	0.0281371	0.0236235	0.0181163	0.0122866	0.00898618	0.00785671	0.0054194	0.00475987	0.0052466	0.00669272	0.00886978	0.0113037	0.0125744	0.0143609	0.0173102	0.0174636
		0.215827		0.145206	0.133359	0.125017	0.106948	0.0891972	0.0792445	0.0544522	0.0467301	0.035647	0.0243279	0.0224573	0.0179903	0.0143173	0.0174183	0.0167459	0.0146813	0.0154796	0.0160185	0.0126954	0.0118725	0.0127879	0.0141394	0.0207721	0.0283627	0.0295352	0.0364416	0.0374739	0.0370724	0.0347478	0.0339912	0.0304501	0.0221747	0.0160343	0.0110292	0.00686371	0.00358789	0.00459142	0.00230771	0.00634132	0.00744174	0.0129858	0.0155693	0.01983	0.0196113	0.0208283	0.0187764
		0.143885		0.146387	0.13334	0.123264	0.10012	0.080572	0.0674317	0.0535957	0.034923	0.0343202	0.0218297	0.0160206	0.0164019	0.0120502	0.0124694	0.0168562	0.0167362	0.0163303	0.0152296	0.0155536	0.0137002	0.0139904	0.0182177	0.0218057	0.0297078	0.0376897	0.0404959	0.0412932	0.0425252	0.0412842	0.0385416	0.0341759	0.0270106	0.0180462	0.0104197	0.00645238	0.00212087	4.24858e-06	0.000221288	0.00154928	0.00576276	0.0112168	0.0126274	0.0152703	0.0180473	0.0187936	0.0174981
		0.0719424		0.159143	0.141699	0.132861	0.109394	0.0777599	0.0689599	0.0504853	0.0335806	0.030791	0.0204584	0.0142739	0.0144991	0.0171205	0.0145367	0.0178761	0.0205755	0.0190165	0.0175167	0.0146564	0.0145297	0.0111898	0.0136797	0.0244207	0.031356	0.0384909	0.0445927	0.0465039	0.0453469	0.0446926	0.0450467	0.0380318	0.030106	0.0223444	0.0110743	0.00287757	0.00152235	-0.00311877	0.00149917	0.00317093	0.00809041	0.00939679	0.0126078	0.0158224	0.0163847	0.0173815	0.0163993
		0		0.180903	0.163624	0.149829	0.121114	0.0815346	0.0668149	0.0499118	0.0362423	0.0276257	0.0263687	0.0180481	0.0193895	0.0206258	0.0207113	0.0204469	0.0212674	0.0231512	0.0226877	0.018282	0.0142476	0.0144695	0.0169192	0.0255704	0.0359169	0.0484548	0.0534195	0.0562431	0.0570555	0.0574979	0.0565585	0.048763	0.0425075	0.0320917	0.0174426	0.00883426	0.00109744	-0.00177103	-0.000457411	0.00148509	0.00396915	0.00731861	0.0110068	0.0149111	0.0153762	0.0146607	0.0143342
	t = t_trans + 30 min
				0	0.0198835	0.039767	0.0596505	0.079534	0.0994175	0.119301	0.139184	0.159068	0.178951	0.198835	0.218718	0.238602	0.258485	0.278369	0.298252	0.318136	0.338019	0.357903	0.377786	0.39767	0.417553	0.437437	0.45732	0.477204	0.497087	0.516971	0.536854	0.556738	0.576621	0.596505	0.616388	0.636272	0.656155	0.676039	0.695922	0.715806	0.735689	0.755573	0.775456	0.79534	0.815223	0.835107	0.85499	0.874874	0.894757
		11.7092		0.00119183	NaN	NaN	NaN	NaN	NaN	NaN	NaN	NaN	NaN	NaN	NaN	NaN	NaN	NaN	NaN	NaN	NaN	NaN	NaN	NaN	NaN	NaN	NaN	NaN	NaN	NaN	NaN	NaN	NaN	NaN	NaN	NaN	NaN	NaN	NaN	NaN	NaN	NaN	NaN	NaN	NaN	NaN	NaN	NaN	NaN
		11.6285		0.0134232	NaN	NaN	NaN	NaN	NaN	NaN	NaN	NaN	NaN	NaN	NaN	NaN	NaN	NaN	NaN	NaN	NaN	0.00162772	NaN	0.00244997	NaN	NaN	NaN	NaN	NaN	NaN	-0.00248283	NaN	NaN	NaN	0.0229778	0.0113688	NaN	NaN	NaN	NaN	0.0118243	NaN	NaN	0.0183358	NaN	NaN	-0.00343983	-0.00078869	NaN
		11.5477		0.00543376	NaN	NaN	NaN	NaN	NaN	NaN	NaN	NaN	NaN	0.00256016	NaN	NaN	NaN	NaN	0.0085278	-0.00101594	-0.0130161	-0.00253428	NaN	NaN	-0.0028151	-0.000985003	-0.00013748	NaN	-0.00286585	-0.00125727	-0.00146295	NaN	-0.000720557	NaN	-0.00401037	NaN	0.000108367	NaN	0.0100114	NaN	NaN	0.00209455	NaN	0.00161691	NaN	0.000776762	-0.000235872	0.00205249	0.003549
		11.467		0.00820964	NaN	NaN	NaN	NaN	NaN	NaN	NaN	NaN	-0.000200155	-0.00163237	-0.00075058	NaN	0.00681795	0.000460019	0.0100399	0.00844936	NaN	0.00296997	-0.000571418	0.00622865	NaN	-0.00180018	NaN	NaN	NaN	0.00260403	0.0123508	NaN	-0.00861625	-0.00309593	0.00213818	0.000733294	-0.00284624	-0.00563546	NaN	0.000765035	-0.00157455	NaN	-0.00078121	0.00186033	NaN	-0.000545876	0.00257221	-0.013708	0.00484105
		11.3862		0.00842392	NaN	NaN	NaN	-0.000799001	NaN	NaN	-0.00451076	0.00371155	0.0015511	-0.000674326	-0.000756859	0.00869914	NaN	-0.00112646	-0.00469278	-0.000874009	-0.00317296	NaN	NaN	NaN	-0.00388805	-0.0116421	-0.00290952	-0.000865012	-0.00221358	0.00440229	0.000743672	NaN	NaN	NaN	-0.000935538	0.00118091	0.00163803	-3.00838e-05	0.00246059	NaN	0.00408861	0.0136256	-0.00480802	NaN	0.00675296	-0.00178805	9.50229e-05	0.00166019	0.00227772
		11.3055		0.0093298	NaN	NaN	NaN	NaN	-0.00590739	-0.00141928	-0.00111574	-0.0010309	0.00322107	0.00274458	-0.0224064	0.00444919	-0.000837642	-0.000386292	NaN	NaN	-0.00855661	-0.000861575	-0.0010872	-0.000731941	-0.00458617	-0.0080203	NaN	NaN	0.000128786	0.000988036	-0.00143889	0.000201145	-0.0047686	-0.0054903	-0.00262809	0.0133081	0.00187495	-0.000410014	0.000877799	0.00197533	0.00226185	0.0112208	-0.00935099	0.00594399	0.00894352	-0.000457778	-0.00341658	0.00284755	-0.001333
		11.2247		0.01458	NaN	NaN	0.0327283	-0.00608349	0.00502924	-0.000554873	0.0105612	0.00294285	0.00261758	-0.00291449	0.00613199	3.05286e-05	NaN	0.0401209	0.00544074	0.00770082	0.00737666	0.00718842	0.00443036	NaN	-0.00270007	0.00651255	0.00376129	-0.000696339	0.0112656	0.00933984	0.0135804	-0.00132816	0.00331926	-0.00975683	0.00413284	0.00845603	0.00338949	0.0103984	0.000717293	0.00391508	-0.000832866	-0.000537385	-0.00124352	0.00487071	0.00363584	0.00711562	-0.000881085	0.0057093	-0.00139107
		11.144		0.0102619	NaN	NaN	-0.0119474	-0.000526467	-0.000407133	0.00059407	0.00130439	0.00730019	0.0014703	-0.00406577	2.50699e-05	NaN	-0.00072177	-0.00546806	0.000740808	0.00564052	NaN	NaN	-0.000717954	0.00182083	-0.00257669	0.000442928	0.0114648	0.000260201	0.00360144	0.00039512	-0.00351702	0.00438252	-0.00357551	0.00136736	-0.00575205	0.00512568	-0.00392683	0.00186722	0.000524446	-0.000322596	0.000337837	-0.000280975	0.00141038	-0.00301371	9.0912e-05	-0.0039296	0.0055568	-0.008658	-0.00298066
		11.0632		0.00779681	NaN	NaN	-0.0065773	-0.000862535	9.63515e-05	-4.71598e-05	-0.00199866	-0.000260826	0.000531876	NaN	-0.000183677	-0.00122494	0.000242005	0.00385555	NaN	-0.000472284	-0.000101566	0.00337835	-0.00209974	0.00044371	0.00271523	0.000939761	0.00201064	0.00421891	-0.00143584	0.00161082	0.00425859	-0.00171672	-0.0031585	0.00207208	0.00131301	-0.000328759	-0.000805134	0.00281034	0.0024558	0.00390945	0.000383745	-0.00387461	0.00265197	-0.000404959	-0.00121442	0.000729789	0.00118839	0.000410115	-0.000255386
		10.9825		0.00826764	0.00345317	0.000284462	NaN	0.00226552	0.000500629	0.000134387	-0.00495981	-0.000552881	NaN	-0.00421265	-0.00167966	-0.000719644	0.00822777	NaN	-0.00130834	-0.000748558	-0.00204089	-0.00198012	-0.00420113	-0.00714514	0.0034374	0.000241459	-0.000561027	-0.00225902	0.00385616	-0.00140745	0.00226052	0.0011794	0.00298931	0.000930365	-0.00548161	0.000331134	-0.00263176	0.00352614	-0.00429584	-0.000838501	-0.00136221	-0.00064009	0.0012315	-0.00129927	-7.14694e-05	0.00193135	0.00286681	0.000821424	-0.00524742
		10.9017		0.0104064	NaN	0.0205492	0.0065166	-0.000644683	0.00311815	-0.00073294	-0.00150678	NaN	0.00196246	0.00391819	0.000478874	-0.00177443	0.0126965	-0.000533995	0.00265956	0.000619064	0.000771586	-0.00136624	0.00592774	0.00241976	0.00320249	0.000657806	0.0130276	0.00227496	-0.000391959	0.00404679	0.00983406	0.00126342	0.000653827	-0.00492366	0.00210219	0.00159466	0.00417555	0.000879554	0.00304011	0.00705481	0.00307711	0.000339136	-0.000305712	0.00356471	0.00220865	-0.00216366	0.00102456	-0.00261991	0.00502805
		10.821		0.0110321	NaN	0.00705225	0.000413006	0.000462456	0.000611825	0.00351171	-0.000994998	0.00959661	-0.00261863	0.00142978	0.000748996	0.00543208	-0.000645624	0.00335945	-0.000820196	2.11582e-05	0.00046173	0.00430708	0.00390697	0.00167674	-0.00921065	-0.00223013	6.9488e-05	-0.00118027	-0.00269852	0.000174084	0.00295826	0.000954352	0.00177027	0.00116268	0.00559105	0.00258297	0.00194906	0.00196657	0.00134152	0.00432368	-0.00248645	0.00406968	0.00156104	0.0012695	-0.0019699	0.00145548	-7.78918e-05	0.00655429	5.89285e-05
		10.7402		0.012088	NaN	-0.00579721	-0.00176112	0.00141952	0.00359876	0.00240836	NaN	0.000449866	0.00297368	0.000549768	-0.00435407	-0.0033392	-0.000838375	-0.0125164	0.00323485	-0.00256897	0.00246627	-0.000173528	0.000149307	-0.00294755	0.00156988	0.00264041	0.00464408	-0.000670725	-0.000657444	0.00196618	0.000670026	-0.00541401	-0.00291078	-0.000113006	0.00421964	0.00288566	0.00047982	-0.000494561	0.00138267	0.00173971	0.000233034	0.000246342	0.00566323	0.00142843	0.000220954	0.00285791	0.000406226	-0.00190229	0.00149062
		10.6595		0.0129578	NaN	-0.000663846	0.00492908	0.00385686	0.000599251	0.00358558	-0.00268248	-4.21538e-05	0.00441725	8.34988e-05	-0.00210402	0.00325864	-0.0112829	0.00112492	0.00170125	0.000628508	0.00555036	-0.0060938	0.00333299	-0.00444552	-0.000366835	0.00584774	0.00359667	-0.00312592	0.00488948	0.000357293	0.00239853	-0.00163122	-0.000821771	0.00704746	0.00299095	0.00213813	0.00402035	0.00178818	0.00644844	0.00594942	-0.00221724	0.00264282	0.00456558	0.0018286	-9.64198e-05	-0.00177241	-0.00119115	0.00107771	-0.0017145
		10.5787		0.013992	NaN	0.00748344	0.00689612	0.00297404	0.0058845	-0.000431242	0.00279042	0.00411001	NaN	0.00109587	0.0021699	0.00195024	0.0045288	0.00838223	0.00168653	0.00366379	0.00111248	0.00291081	0.00402212	0.00472003	0.00314112	0.00668076	0.00502436	0.00619231	0.00111294	0.00184382	0.00797985	0.000499477	0.00106273	0.00213661	0.00267438	0.00283909	0.00607632	0.0092661	0.00594262	0.00425467	0.00597776	0.0036126	-0.0028607	0.00295283	0.00324219	0.000431078	-0.00227322	-0.00222248	0.00180638
		10.4979		0.0160832	0.0160647	0.00713512	0.00826112	0.0019132	0.00859374	0.0053442	0.00128838	0.00258672	0.0140473	0.00287614	0.00582876	0.0033725	-0.000687087	0.00500258	0.000415317	0.00937322	0.002917	0.00174663	0.00668998	0.00364229	0.0042749	0.000559133	0.00784103	0.00408466	-0.0030236	0.00109064	0.00269363	0.00167488	0.00275777	0.00345874	0.000903378	0.0062642	0.00278323	0.00159633	0.00382765	0.00239504	0.00578908	0.00487809	-0.000461989	0.00249173	0.0052893	0.00103434	0.00436476	-0.00155869	0.00446369
		10.4172		0.0204393	-0.0262363	0.0174779	0.00789992	0.00515834	0.0137807	0.00914314	0.00705309	NaN	0.0140067	0.00617485	0.0101948	0.00558421	0.00765924	0.00752364	0.0169726	0.00420556	0.0130641	0.00611244	0.00896695	0.00415176	0.00921265	0.00599401	0.00545857	0.00382519	0.00626168	0.00344406	0.00595313	0.000445182	0.00582897	0.00186696	0.00588596	0.00722529	0.00420205	0.00398756	0.0035337	0.00494178	0.00185117	0.00229487	0.000826967	0.0105594	0.00337887	0.0033705	0.00923282	0.00271809	0.00274684
		10.3364		0.0168234	NaN	-0.00119095	0.00467504	0.00719993	0.00942398	0.00676182	0.00525787	0.00746005	0.00369071	-0.000857965	0.00250515	0.00463427	0.00609594	0.00354806	0.00275157	0.00306547	0.008027	0.00623438	0.00448143	0.00736926	0.00471984	0.000731646	0.000735294	0.00559095	0.00261382	0.00255451	0.0032868	0.00290219	0.00389329	0.00434258	0.00101812	0.00477118	0.00533771	-0.00130869	0.00134939	0.00630209	0.00288458	0.00336052	0.000241585	0.00121048	0.00438257	0.00444419	-0.00111747	-0.00148413	0.00606671
		10.2557		0.0154785	0.00348714	0.00679559	0.00379929	0.00205876	0.0342407	0.00348238	0.00650736	0.00704718	0.00326096	0.00510873	0.00362941	0.00305176	0.0106401	0.00444024	0.00641824	0.00753708	6.90123e-05	0.00584597	0.00537638	0.00275869	0.0104488	0.00379534	0.00468807	0.00265853	0.00341245	0.00433507	0.00556126	0.00132371	0.00323166	0.00265387	-0.000191124	0.00659521	0.00126786	0.0040625	-0.000160742	0.00369179	-0.000856653	0.00715319	0.0045298	0.00220005	0.00207064	0.000769169	0.000453758	0.00280118	0.00228306
		10.1749		0.0179919	0.00992646	0.00694988	0.00745169	0.00749355	0.00175176	0.00514257	0.000493715	0.00846571	0.00514728	0.0067281	0.00761706	0.00535776	0.00584311	0.00874447	0.00343249	0.00276887	0.00380312	0.00860463	0.0049664	0.00389614	0.00825498	0.00322262	0.00163914	0.00421393	0.00589969	0.00260916	0.00305498	0.00625211	0.00240744	0.00129041	0.00332264	0.0069673	0.000500323	0.00440497	0.00441297	0.000994084	-0.000420286	0.0014605	0.00946886	0.00166639	0.000386664	0.00228988	0.00467758	0.000612443	0.00470829
		10.0942		0.01399	0.00816233	0.01219	0.00408873	0.0060343	0.00389549	0.00579494	0.00338426	0.001929	0.00379585	0.00392252	0.00194168	0.0168757	0.00192076	0.00137067	0.00203863	0.00476922	-0.000488638	0.00451244	0.00279952	0.00260244	0.00563348	0.00126646	0.00449176	0.00267388	0.00206177	0.00242288	0.00324808	0.00182732	0.00282928	0.00153666	-0.000120724	0.0043373	-0.000670479	0.00369281	0.00372163	-0.00126851	0.00200524	0.000305939	0.00208074	0.0021745	0.00118734	-0.00157848	0.00094254	8.65932e-05	0.00129472
		10.0134		0.0132342	0.0025454	0.00190223	0.00163378	0.00538337	0.00268032	0.00405676	0.00370337	0.0027857	0.00282469	0.00275086	0.0028081	0.0027455	0.00392848	0.000730815	0.00239361	-0.000104772	0.00144209	0.0025199	0.001917	0.000534317	-0.000631253	0.000599475	0.00249305	0.00097555	-0.000612698	0.000758303	-0.000964434	-0.000653975	0.000539563	0.00176458	0.000171802	0.0017866	-0.000383731	0.00102077	0.00139609	0.00168765	0.0019912	0.00326308	-0.000458135	0.00223307	0.00189942	0.00139592	0.00058782	0.0029182	0.00132193
		9.93267		0.0114801	-0.00180038	0.000164464	0.00332641	0.0030944	0.00259967	-0.00221405	0.0017071	0.000396931	0.00204026	0.000359052	0.00137424	0.00120659	0.00118828	0.00166814	0.00205483	-0.00017649	0.00490502	0.000251123	0.00185687	0.00206377	0.00321451	-0.00175045	0.00162977	-0.000940756	0.00254246	-0.00231045	0.00123794	-0.00115164	0.00265461	0.000363009	0.000547929	0.00167281	2.61525e-06	0.00198727	0.00123011	0.000627401	0.00233611	-0.000654887	0.000691337	-0.00108397	0.00361403	0.000501038	-0.000740763	0.00266075	0.0013005
		9.85192		0.013376	0.00183317	0.00311926	0.00312606	-0.00120979	0.00282474	-0.00195358	0.00433853	0.00111948	0.0030266	0.00471797	0.00237611	0.00391128	0.000531093	0.00294352	0.00075388	-1.24314e-05	-0.00130738	0.000201179	0.0022565	0.00330681	0.000463659	0.000368391	7.62266e-05	-0.000504352	1.53492e-05	-0.00190802	0.00113436	-0.00153354	-0.00111354	-0.000658482	-0.00283244	0.00233606	-0.000691409	0.00152357	-0.000471844	-0.000839976	-0.00262996	-0.000375066	-0.00107393	0.00131774	0.00131671	-0.00119505	0.00361296	-0.000886365	-0.00114403
		9.77116		0.0115913	-0.00177511	0.00144761	0.00156481	0.00142496	0.00119039	0.00113511	0.00401026	0.00229088	0.000902659	5.84822e-05	0.000295343	0.000268524	0.00216838	0.00111785	0.00187903	-0.000964285	0.00167701	0.000503911	0.00112326	0.00196547	0.00207936	-4.32937e-05	0.000783164	0.00224543	-0.000255992	0.00197421	-0.000522022	0.00275654	-0.000644773	0.00234183	0.000247411	-1.14603e-05	0.000912547	-0.00125337	0.000120089	-0.00017768	-0.000186286	0.000244301	-0.000922998	-6.46964e-06	-0.000929586	-0.000215707	-0.000716755	-0.000993376	-0.000796435
		9.69041		0.0110066	0.00357937	0.00306634	0.000389538	0.00234111	0.00187516	-0.000809884	0.00236989	0.000873932	0.000203957	0.00224599	-0.00213169	0.000452769	-0.000786405	0.00170761	0.00124834	0.000873641	-0.000605041	-0.000476459	-0.00168452	0.000862985	-0.000705859	-0.00108684	-0.00204989	-0.0015494	-0.000838757	-0.000912706	0.000479562	-0.000895537	-0.00226891	-0.000865962	9.42834e-05	-0.00203295	0.000870101	-0.000365979	0.000484784	-0.00146643	0.000723502	-0.00283532	-0.00162888	-0.00179756	0.000835956	-0.0022948	-0.000908706	-0.00192548	-0.00136353
		9.60966		0.00950563	0.00808397	0.000242498	0.00180127	0.00141772	0.00249014	6.46064e-05	0.000696762	0.000814566	0.000672362	1.96325e-05	0.000297685	-0.0012805	-0.000547867	0.000184443	-0.00115158	-0.000324783	-0.000566366	0.00101744	-9.57291e-05	0.00014663	-0.000859053	-0.00189894	0.00110485	-0.00116311	-0.000262897	-0.000201537	0.000557193	-0.00176428	-0.000926947	-0.00131157	-0.000930326	-0.00244388	-0.000411159	4.09407e-05	0.000102345	-0.000809629	0.000154656	0.000169287	0.000870592	-0.000374276	0.0015695	0.00108327	-0.00103801	0.000125692	-0.000682261
		9.5289		0.0131869	-0.00982365	0.00237635	0.000889107	0.00210652	0.000474704	0.00262238	0.00133341	0.00211531	0.00111654	0.00162276	-0.000513364	0.000636989	0.00227715	-0.00130529	0.000818915	0.00269081	0.000956456	0.00115264	0.000876681	-0.000193608	-0.000500413	0.00020666	0.000884297	0.000179781	0.00108095	0.001104	-0.000485693	0.00020704	0.000510228	0.000293323	0.0010026	0.000537372	0.000448921	0.00131585	0.00103349	-0.000113156	0.00037641	0.00133889	-0.0014759	-0.00167833	-0.00174673	-0.00196598	0.000265142	-0.000755449	-0.000459812
		9.44815		0.00950362	0.00148545	0.00207714	2.17266e-05	0.000963602	0.00121495	0.000362912	-0.000444286	0.000410478	0.000293854	-0.000216111	-0.000475277	0.000142321	-0.000532426	0.000863523	0.00145476	-0.00123604	0.00043427	-0.000705694	0.000670034	-0.00097424	0.000624837	0.000678101	0.00167503	-0.000676121	-0.00137148	-0.000586493	-0.000159146	0.00226536	0.0010866	3.99204e-05	0.00098694	-0.000403283	0.000334958	-0.000731459	-0.000595174	0.00129413	0.000536004	0.000160873	-0.000759974	-5.58044e-05	-0.000230991	-0.000868264	-0.000284198	-1.2789e-05	-0.000501863
		9.3674		0.0102783	-0.000430299	-0.000831454	0.000612887	0.00184934	0.00088715	-0.000839414	0.000300086	0.00128645	-0.0002296	0.000949322	0.0010353	-0.00120716	0.000782442	0.0003649	4.32513e-06	-0.00103215	0.00153028	0.000204858	-0.000992489	-0.00105317	0.00221647	0.00117902	-0.00177573	0.00093346	-0.000517346	0.00147178	-0.000384846	-0.000111988	0.0016759	0.000387085	-0.000267	9.38226e-05	-0.000233285	0.000451986	0.00196092	-0.000565602	0.00161527	0.000430251	0.000702819	-0.000894362	-0.0010976	-0.00169179	0.000613412	0.00165758	-0.000332245
		9.28664		0.00937669	0.00281235	0.00114453	0.00278884	0.001114	0.000638394	0.00133664	-0.000169346	-0.000994406	0.000966119	0.0020001	0.00254607	-0.000356912	0.00185447	-0.000260499	0.000732513	0.000640884	-2.38704e-05	-0.000566084	-0.0018101	0.000267136	0.00031755	-0.000873977	0.000520128	-0.000994471	0.000750778	9.54134e-05	0.000769531	-0.000878669	-0.000294914	0.000120445	0.000656007	0.00106143	5.50832e-05	0.000703158	0.0016659	-0.000952912	0.00180311	0.000491764	0.000726815	0.00105001	-0.000406296	0.00163331	0.000663925	0.00138493	0.000781462
		9.20589		0.00988503	0.00410146	0.00108428	0.00304192	0.00125415	0.00147537	0.00110138	0.00114915	-0.000167295	0.001597	-0.000132629	0.000725194	0.000103743	0.000559668	-0.000151916	0.000456351	0.00149881	0.000300611	0.00100851	0.00182708	0.00115528	0.000323213	0.000602585	0.0011184	0.00110522	0.000371461	0.00180495	-0.000751218	0.000547854	0.000387147	0.00134075	-0.00073225	0.000936073	0.000688509	0.00138375	0.00216859	9.88627e-05	0.0017541	0.000725986	0.00151196	0.00244187	0.000837211	0.000330435	0.000961981	0.00105963	0.000923184
		9.12514		0.0110067	-0.00363947	0.00155289	0.000293185	0.0014584	-0.0002714	0.0015163	0.000297703	0.00145034	0.00199471	0.00240127	-0.000746238	-0.000232135	-0.00232715	0.000371938	0.0004392	0.00105193	-0.00166875	0.000192799	-0.000458102	-0.000773892	-0.00102056	-0.00177127	0.000831482	0.00135748	0.000717674	0.000725634	0.000139856	0.000303895	-0.000916965	-0.00037375	0.00178955	0.00086343	0.000462703	0.00107386	5.83447e-05	0.00122838	-0.00172799	-0.00075169	0.00133586	0.000828545	0.00016948	0.00184117	-0.000524022	-0.000639601	-0.000618467
		9.04438		0.0101752	0.00254709	0.00142214	0.00176147	0.00130959	0.00115893	0.000201825	0.000204291	-0.000212688	0.000879374	0.000612352	1.95365e-05	0.0010672	-2.81924e-05	0.000148738	-0.00116795	-0.0010747	-0.000889976	-0.000946449	-0.000802977	-0.000122522	0.000970171	3.32732e-05	0.000187426	-4.46628e-05	-0.00122945	0.000170598	-0.00161112	-0.00105009	-0.000926477	0.000425133	-0.000277585	0.000362879	7.39782e-06	0.000670968	-0.000875213	0.000765949	2.06682e-05	-0.000688868	-0.0003646	-0.00103352	8.50878e-05	-0.00014634	0.000987694	-0.000788763	-2.47272e-05
		8.96363		0.00954159	-0.000951846	0.00169598	0.000239949	0.000551399	0.000946172	0.000764103	0.00165811	0.000344197	-0.000369316	0.000326965	8.94368e-05	-0.000102001	0.000745208	-0.00035435	-0.000635944	-0.00140647	0.000146771	-0.000155028	0.00130788	-4.61999e-05	-0.00156447	-0.00105475	-0.00183111	-0.00095269	0.000433939	4.37985e-05	-5.49025e-05	-0.000239895	-0.000628629	2.85005e-05	0.000289215	-0.000611141	-0.00112319	0.000947681	-1.59247e-05	-0.000110244	0.00103267	-4.72108e-05	-0.000171372	1.27506e-05	-0.000635292	-0.000496194	0.00103471	0.000696821	0.000285691
		8.88288		0.0130326	0.00330092	0.00192091	0.00241116	0.000662054	0.00157336	0.00146287	-0.000452433	0.00104689	-0.00167559	-0.00132828	0.000179861	6.11514e-05	-0.00116643	0.00205435	-0.000915418	0.000144247	-0.00203168	0.00023971	-0.00123222	-0.000540512	0.000351996	0.000621982	-0.000276921	0.00141226	-3.66164e-05	0.000545907	0.000353614	0.000419838	-5.78141e-05	0.000422761	-0.000369214	-7.64658e-05	-0.000879068	-0.000260279	0.000589904	-0.00128599	-0.000982472	-0.00118239	-0.0019789	-0.00181491	-0.00241317	0.00095881	-0.000428948	-0.0015839	-0.00154622
		8.80212		0.0106557	0.0014404	0.00084482	-2.00055e-05	-0.000134335	0.000380927	0.000343576	0.000190835	-0.0010449	-0.000474912	0.000637499	-0.000791194	-0.00105834	-0.000818054	-0.000635171	-0.000411309	-0.000921776	-0.00169293	-0.00145192	-0.000719932	0.000292835	-0.00135232	-0.00108737	-0.000607138	-7.17033e-05	-2.53427e-05	0.00129179	-0.000128196	-0.000464663	0.00122657	0.000782964	-0.00116149	0.000371329	0.000410741	0.00160768	0.000551693	-0.000353832	0.000280616	-0.000418005	0.000155233	2.28968e-05	-3.67575e-05	0.00076423	-0.000900669	0.000329102	0.000522125
		8.72137		0.0117638	0.000742601	0.00239127	0.00205058	-0.000290283	0.00157521	0.00215633	0.0017791	0.00212011	-0.000109139	0.000919638	-0.000350506	0.000692257	-0.000329472	-0.000454541	-0.00169818	-0.00175681	-0.00114229	-0.000233658	0.00010111	-0.00020281	-0.000398029	-0.00234414	-0.00235753	-0.000212555	0.000993345	0.00046855	-0.000257579	0.000496583	0.000980274	-0.00029332	0.000872442	0.00209337	-0.000248513	0.000288681	0.000158885	0.000820923	0.000572681	0.000735268	-0.000739504	-0.000293983	0.000474291	-0.000684623	5.73122e-05	0.00053073	-9.015e-05
		8.64062		0.0118122	-0.000269542	0.00243404	0.00220899	0.00248618	0.0044853	0.000950744	0.000845212	0.00206377	0.00189591	0.00179382	0.000812941	0.00116892	0.000842885	0.000154956	-0.000517797	-2.77431e-06	-0.000902842	0.000651616	0.000837813	0.000380209	-0.000106561	0.000290771	0.00094255	0.00160747	0.000392055	0.000797704	0.000390605	6.41448e-05	0.000226994	0.000856114	0.000977036	0.000865124	0.000351281	0.00234012	0.00160708	0.00238037	0.000287411	0.00223453	0.00263103	0.00145713	0.00174581	0.00316984	0.00272542	0.00284788	0.00155412
		8.55986		0.0122865	0.00550127	0.0032334	0.00234693	0.00356231	0.0018247	0.00179075	0.00174485	0.000757123	0.000767827	0.000346048	-2.71023e-05	0.000101561	0.0004185	-0.000534542	-0.000447874	-0.000706208	-0.000128467	-0.000175991	-7.26898e-05	0.00100387	-0.000228141	0.000679035	0.000607639	0.000552735	0.000235067	-6.00809e-06	0.00162438	-9.03297e-05	0.000235363	0.00131117	0.00246609	0.0015729	6.05777e-05	-2.86835e-05	0.0010893	0.00159319	0.000374323	0.000869125	0.000257043	0.00110531	0.000356678	0.000929962	0.000713939	0.00124967	0.00141275
		8.47911		0.0127999	0.00323661	0.0042763	0.00262573	0.00314682	0.00285313	0.000791976	0.000861512	0.000395795	0.000499037	0.000541426	1.92656e-05	2.60944e-05	0.00137722	0.000389968	0.00118503	0.0010309	6.85702e-05	-0.000255233	-0.000168314	-0.000413388	-5.35087e-06	-0.000269478	0.000775917	-0.00103943	0.000372319	0.00215377	0.00124839	0.00188288	0.00272972	0.00106624	0.00287063	0.002192	0.00154999	0.00194455	0.00144394	0.00130188	0.00138964	0.00118135	0.00166669	0.00161989	0.000685405	0.0010082	0.0015162	0.000601693	0.00135503
		8.39836		0.0121469	0.00498479	0.00178317	0.00134563	0.00194363	0.00190012	0.00162707	0.00163095	0.000423759	0.00119245	0.000125619	0.00113714	-0.00101261	-0.000316896	-0.00112094	0.000475129	-0.000442808	-9.00079e-05	-0.000689817	-0.00110024	-7.70423e-05	-0.000246445	-0.00142009	-0.000361576	-0.00040581	-0.000762458	-0.000264415	0.00193563	0.000780234	0.00188082	0.000824805	-0.000149363	0.00141509	0.00209035	0.000823668	0.00245727	0.000277024	0.00136158	0.000804719	0.00056451	0.00145527	-0.000138599	-3.43634e-05	0.00157438	4.44841e-05	0.000567691
		8.3176		0.0149477	-0.000184024	0.00362543	0.00263377	0.0015415	0.000827429	0.00153678	0.00139229	0.00110954	-0.000211718	-0.000115139	0.00167297	0.000884981	0.000264838	0.00104868	0.00132484	0.000386288	0.00178718	0.00127358	0.00107179	-5.11035e-06	0.000748262	0.000921363	0.000896059	0.000266683	0.00204242	0.00175935	0.00203986	0.00180442	0.00279667	-0.000106977	0.00132228	0.00319788	0.00200346	0.00200777	0.00150307	0.00156651	0.00144736	0.000703613	-0.000658791	0.000244507	-0.00113626	0.000622073	0.00194867	0.00123396	-0.000700433
		8.23685		0.0134785	0.00297767	0.00283796	0.00318102	0.00351376	0.00205936	0.00174247	0.0020831	0.00110199	0.000978358	0.00115912	0.000955731	0.00251595	0.00268843	0.00104715	0.00159874	0.00137254	0.00143027	0.000328886	0.000992407	0.000773306	0.00184009	0.00104932	0.00100513	0.000881976	0.00196233	0.00087123	0.0013166	0.00162351	0.0021485	0.00219823	0.00165274	0.00111377	0.00183227	0.00207315	0.000727765	0.00100606	0.000799715	-4.12576e-05	-0.000343653	-0.000951235	-0.000286361	0.000318335	4.79568e-05	0.000534588	9.81025e-07
		8.1561		0.0142366	0.00974505	0.00369718	0.00340207	0.00179486	0.00291819	0.00309964	0.00165716	0.00325051	0.00216577	0.00138981	0.00135537	0.00158522	0.0017318	0.00211193	0.00202389	0.00230204	0.00230646	0.000513801	0.00199087	0.00163336	0.00120753	0.00109266	-0.000156083	0.0012258	0.00188281	0.00175389	0.00187951	0.00155815	0.00130605	0.0025003	0.00135119	-0.000200674	0.000932668	0.000604568	0.00164666	0.00142579	-0.000912438	0.00171681	0.00218415	0.00188197	0.00345046	0.00242575	0.00191386	0.00212896	0.000519582
		8.07534		0.0119357	0.000161688	0.00257314	0.00115713	0.00223044	0.00239714	0.00101082	0.00239846	0.0013369	0.00108705	0.00167001	7.18713e-05	0.00223509	0.00237773	0.000325102	0.000708637	0.000923463	-0.000315895	-0.000277575	0.000882744	0.000405558	0.000265994	0.00171339	-0.00112822	0.00053768	0.00122018	0.00109274	0.000535043	-7.83736e-05	7.17391e-05	0.000510861	5.25604e-05	0.00112908	0.0010376	0.000823478	-0.000499183	0.00056714	0.000173293	0.00114398	0.00118898	0.000397054	0.000578453	0.00109228	0.000963675	0.00056099	0.000854347
		7.99459		0.014241	0.00567579	0.00515123	0.00406437	0.00483764	0.00327827	0.00191097	0.0019965	0.00196522	0.00245667	0.00160448	0.00210067	0.00146073	0.00223171	0.0028913	0.00204667	0.00203415	0.0027224	0.00193581	0.00339425	0.00409238	0.0021095	0.00225754	0.00283408	0.0026167	0.00221041	0.00318745	0.00292282	0.00260965	0.00239988	0.00234672	0.00199689	0.00229851	0.00220487	0.00251914	0.00193966	0.00188668	0.00187261	0.00195952	0.00169217	0.0019407	0.000721834	0.00154477	0.00225298	0.00229617	0.00176637
		7.91384		0.0146427	0.00471386	0.00328639	0.00235661	0.00306727	0.00352563	0.00206593	0.00194442	0.0017154	0.00166383	0.00148762	0.000689081	0.00193141	0.00133606	0.000884599	0.00148036	0.00184386	0.00152886	0.000322153	0.00173568	0.0020952	0.00072033	0.000361719	0.000912803	0.00095806	0.000775561	0.00205477	0.00206138	0.00145634	0.000456007	-0.000741315	-0.000198438	0.000460785	0.00187751	0.00122224	0.000398709	-0.000321299	0.000153236	0.00047871	0.000843827	0.00112343	1.44677e-05	0.000608159	0.00199792	0.00232751	0.00220746
		7.83308		0.0148779	0.00567909	0.00568035	0.00410843	0.00406304	0.00408161	0.00480084	0.00366661	0.00264216	0.00420215	0.00342278	0.00397519	0.00248019	0.00194922	0.00177945	0.00233214	0.00351002	0.00201948	0.00249797	0.00192467	0.00218124	0.00161887	0.00205329	0.00264353	0.0026941	0.00247802	0.00186885	0.00197677	0.00236325	0.00219468	0.00239202	0.00236857	0.00222805	0.00173922	0.00235295	0.00239989	0.00386836	0.00246439	0.00316819	0.00265684	0.00257135	0.00355834	0.00290716	0.00243283	0.00173398	0.00309896
		7.75233		0.0152974	0.00306704	0.00452242	0.00304845	0.00339421	0.00357759	0.00258558	0.00264645	0.00266509	0.00185023	0.00114459	0.00233324	0.00198632	0.00199265	0.00165743	0.0024409	0.00364991	0.00256338	0.00260978	0.00324067	0.00274856	0.00274597	0.0025405	0.00253111	0.00181481	0.00257991	0.000759606	0.00213123	0.00213201	0.00156165	0.00177733	0.00186793	0.00238234	0.00181864	0.00326742	0.00273716	0.00333567	0.00189422	0.00239638	0.00155706	0.00228821	0.00217842	0.00274874	0.00221636	0.00226165	0.00247811
		7.67158		0.0153571	0.0046051	0.00428971	0.00607485	0.00365687	0.00407627	0.00298575	0.00332805	0.00278216	0.00412621	0.00399298	0.00123835	0.00254392	0.0019917	0.00399142	0.00353378	0.00178026	0.00260835	0.00260988	0.00278982	0.00144896	0.00324319	0.00170321	0.00280914	0.00143965	0.00370665	0.000837615	0.00440328	0.00274828	0.00223442	0.00230155	0.00221015	0.0018492	0.00176062	0.00295032	0.0022616	0.00303853	0.00286393	0.00214641	0.00130743	0.00252612	0.00297556	0.00204738	0.00409349	0.00324176	0.00404195
		7.59082		0.020299	0.0115457	0.010219	0.00914615	0.00870602	0.00765676	0.00887948	0.00736763	0.00717088	0.00591241	0.00503511	0.00594593	0.00538386	0.00604972	0.00539763	0.00641875	0.00642332	0.00654416	0.00606965	0.00530375	0.00500801	0.00588381	0.00644777	0.00491213	0.00312884	0.00487543	0.00383282	0.00670054	0.00662824	0.0041365	0.00543129	0.0052263	0.00605569	0.00650653	0.00464231	0.00570826	0.00561902	0.00471862	0.00408707	0.00360816	0.00440785	0.0056819	0.00578007	0.00531835	0.00584151	0.0054916
		7.51007		0.0276172	0.0190561	0.0159391	0.0153598	0.0147239	0.0130489	0.0134347	0.0122401	0.0109527	0.0113178	0.0119511	0.0115224	0.0109706	0.0100403	0.00968741	0.0101252	0.0104389	0.0095444	0.0114742	0.0103351	0.0105448	0.0100642	0.0105412	0.0111709	0.00980556	0.0081378	0.0103765	0.0102218	0.00932911	0.00973891	0.00832553	0.0115842	0.00981845	0.010482	0.0103454	0.0106119	0.0101169	0.00909463	0.0115772	0.00943203	0.0101398	0.00936334	0.0100599	0.00950741	0.0100372	0.00944001
		7.42932		0.0290141	0.0215936	0.018711	0.0175308	0.0166234	0.0159964	0.0147121	0.0137373	0.0141855	0.0133705	0.0134565	0.0130217	0.0131251	0.0132482	0.011976	0.0123867	0.0115494	0.0128786	0.010689	0.0123653	0.0117199	0.0118922	0.0128563	0.0126597	0.0134429	0.0125348	0.0114032	0.0124388	0.0110059	0.0120479	0.0114562	0.0134675	0.0129983	0.0134231	0.0135721	0.0124018	0.0120944	0.0112406	0.0128572	0.0125207	0.0129452	0.014226	0.0137318	0.0130978	0.0146493	0.0111231
		7.34856		0.0367353	0.0261283	0.0231254	0.0232354	0.0200995	0.0215833	0.0179554	0.020115	0.0173709	0.0179818	0.0175193	0.0158502	0.0176465	0.0171895	0.0174448	0.0181548	0.0181062	0.0166742	0.0154401	0.0191504	0.0172634	0.0156335	0.0162629	0.0144436	0.015481	0.0155892	0.0166768	0.015003	0.016216	0.0153562	0.0157427	0.0167593	0.0170446	0.0179617	0.0180393	0.0184482	0.0184691	0.0165354	0.0169342	0.0163126	0.0155328	0.0146693	0.0155866	0.0136672	0.0140413	0.0143926
		7.26781		0.0503996	0.0366794	0.0336165	0.0362368	0.0319466	0.0298904	0.0254339	0.0274842	0.0222198	0.0228157	0.0225629	0.0199472	0.0213205	0.0203977	0.0217302	0.0196653	0.0198857	0.0213726	0.0193276	0.0225132	0.01941	0.0208179	0.0190076	0.0182085	0.0175823	0.0172757	0.0164473	0.0160702	0.017256	0.0172366	0.0181367	0.0207927	0.0217574	0.0226831	0.0238905	0.0235066	0.0241578	0.020181	0.022528	0.0181012	0.0230907	0.0172908	0.0207805	0.0191272	0.0187005	0.0177057
		7.18705		0.0610422	0.0512755	0.0512671	0.0467888	0.0442002	0.0415386	0.0408896	0.0344481	0.0338101	0.029497	0.0310303	0.0287088	0.0293682	0.0285114	0.0281721	0.027472	0.0268398	0.0255619	0.0269729	0.0260488	0.0247293	0.0254241	0.0268772	0.0272313	0.0262206	0.0278773	0.0274088	0.0287651	0.0290027	0.0286316	0.0304036	0.0305988	0.0302101	0.0319225	0.0315518	0.0340832	0.0351093	0.0326926	0.0337111	0.035643	0.0308839	0.0322776	0.0285025	0.0296977	0.0265246	0.0303442
		7.1063		0.0744925	0.0602579	0.0592075	0.0599532	0.0535231	0.0516772	0.0477397	0.0447192	0.0442657	0.0406985	0.0393018	0.0360902	0.0370971	0.0371545	0.0346625	0.0346949	0.0356702	0.0354267	0.03439	0.0355069	0.0334244	0.0341824	0.0334019	0.0360988	0.0335593	0.0375888	0.0366195	0.0350044	0.0375254	0.0363415	0.0389522	0.040341	0.0406659	0.0417572	0.0435096	0.0453602	0.0382828	0.0435353	0.0408789	0.0417608	0.0392606	0.038828	0.0361926	0.037606	0.0339168	0.0335648
		7.02555		0.0874818	0.0784053	0.0737041	0.0727253	0.0702432	0.0655756	0.0677555	0.0577375	0.0616836	0.0594806	0.0530536	0.0509887	0.0538225	0.0510752	0.0475902	0.0477043	0.0473742	0.0452035	0.0464606	0.0428693	0.0447243	0.0451744	0.0426956	0.0418004	0.04434	0.0447108	0.0434507	0.0465782	0.0469029	0.0483757	0.0465903	0.0502043	0.049605	0.0530746	0.0482788	0.0530958	0.0488002	0.0519598	0.0520848	0.0498523	0.0488412	0.0486009	0.04627	0.0465994	0.0434723	0.0452282
		6.94479		0.097374	0.0818216	0.080035	0.0744623	0.080423	0.0701355	0.0680754	0.0697637	0.0630793	0.0613718	0.0640426	0.0572	0.0572748	0.0569991	0.0531236	0.053805	0.0545614	0.0489846	0.0500117	0.0514908	0.0514911	0.0495106	0.0504876	0.053074	0.0501201	0.0525659	0.050958	0.0513846	0.052286	0.04988	0.0499825	0.0561822	0.0476481	0.0568732	0.0554187	0.0561209	0.0543767	0.0557145	0.0551624	0.0552259	0.053628	0.0519415	0.0539532	0.0505716	0.0537403	0.0506162
		6.86404		0.114146	0.102818	0.0941927	0.0927276	0.0950854	0.0893988	0.0820617	0.0815294	0.0783141	0.0750049	0.0727278	0.073249	0.065966	0.0665351	0.0680974	0.063623	0.0674229	0.0673338	0.064056	0.0627114	0.0634294	0.0630525	0.0657577	0.0669343	0.0684515	0.0650425	0.0676732	0.0687568	0.0661785	0.0682275	0.0726767	0.0694038	0.0695152	0.0721169	0.0737193	0.0711983	0.074541	0.0703458	0.0693244	0.0739908	0.0679584	0.072288	0.066188	0.0659401	0.0661502	0.0612044
		6.78329		0.133662	0.132031	0.118212	0.111805	0.11513	0.110801	0.0995643	0.0932087	0.0928922	0.0877629	0.0835987	0.0797472	0.0798667	0.0785972	0.0792577	0.0756834	0.0745037	0.0764663	0.0760525	0.0779673	0.0810571	0.0790003	0.0812675	0.0779681	0.0791347	0.0824812	0.0816937	0.082321	0.0833325	0.0794739	0.085653	0.0825207	0.0840969	0.0877961	0.0893803	0.0828275	0.088913	0.0862532	0.0878099	0.0868595	0.084996	0.0832668	0.0833856	0.076744	0.0777512	0.0783896
		6.70253		0.159725	0.147867	0.138136	0.132711	0.128552	0.137121	0.118341	0.115732	0.118605	0.117496	0.108754	0.106554	0.105631	0.108492	0.10153	0.103733	0.101353	0.105578	0.101162	0.100867	0.0994078	0.100464	0.0973915	0.0995649	0.0986241	0.102387	0.101012	0.101611	0.0997017	0.104052	0.11078	0.101328	0.10489	0.102903	0.100838	0.103797	0.109265	0.10741	0.10422	0.10743	0.105905	0.105667	0.10551	0.107962	0.100145	0.102817
		6.62178		0.180619	0.171511	0.162233	0.155038	0.152543	0.152575	0.133466	0.133524	0.132435	0.124667	0.121864	0.122504	0.12059	0.116771	0.118421	0.116017	0.11357	0.111027	0.113404	0.116222	0.115949	0.116229	0.118532	0.121848	0.11798	0.125302	0.126058	0.119371	0.124663	0.126467	0.124439	0.124712	0.118057	0.119694	0.122497	0.121449	0.120741	0.121878	0.120977	0.120087	0.124696	0.125439	0.120006	0.124386	0.116755	0.119367
		6.54103		0.207574	0.200545	0.188352	0.172808	0.173017	0.159549	0.169673	0.162093	0.145496	0.143064	0.143431	0.148289	0.142387	0.134864	0.13942	0.139784	0.138409	0.136103	0.134531	0.139976	0.131559	0.134508	0.131086	0.127792	0.13028	0.129916	0.13127	0.133586	0.139119	0.139518	0.131586	0.135602	0.140539	0.136713	0.136935	0.140007	0.136481	0.136476	0.14253	0.1397	0.143782	0.13696	0.137902	0.137963	0.138354	0.144356
		6.46027		0.223796	0.212325	0.204702	0.192366	0.189714	0.175067	0.171823	0.182585	0.149847	0.152214	0.156854	0.149601	0.143775	0.148011	0.15406	0.141661	0.138191	0.141066	0.143518	0.139447	0.139559	0.141668	0.138623	0.136512	0.140776	0.141071	0.146254	0.149886	0.156313	0.150075	0.151141	0.152642	0.151958	0.151688	0.15021	0.152134	0.145078	0.153013	0.15774	0.152428	0.152402	0.149391	0.148038	0.150052	0.148134	0.148593
		6.37952		0.240434	0.230813	0.217463	0.20695	0.212869	0.191765	0.190346	0.189847	0.184631	0.178564	0.184039	0.173441	0.175169	0.180638	0.178901	0.176379	0.179835	0.172361	0.169441	0.166598	0.164096	0.163535	0.165134	0.166375	0.165393	0.171387	0.17574	0.177285	0.177131	0.173106	0.17466	0.171875	0.171333	0.174915	0.162787	0.170101	0.170577	0.168566	0.174221	0.172881	0.170208	0.17177	0.173889	0.171919	0.17378	0.169983
		6.29877		0.270568	0.264278	0.245374	0.249114	0.224971	0.223693	0.21482	0.197342	0.196683	0.200857	0.191308	0.187679	0.192439	0.192834	0.185394	0.191766	0.196575	0.190669	0.187886	0.188168	0.183787	0.183445	0.187172	0.183853	0.183626	0.18987	0.187476	0.185321	0.191737	0.1905	0.185674	0.186893	0.192301	0.190306	0.189442	0.184932	0.188554	0.185964	0.183431	0.187298	0.188363	0.183852	0.191336	0.190478	0.190503	0.18953
		6.21801		0.26345	0.255942	0.238146	0.231149	0.218559	0.21139	0.210761	0.191002	0.195025	0.200569	0.190499	0.19087	0.201539	0.190396	0.198963	0.199473	0.194105	0.195879	0.198542	0.194683	0.193975	0.193762	0.190942	0.193913	0.191302	0.192968	0.190532	0.193134	0.195241	0.191264	0.187664	0.190715	0.193587	0.194732	0.193093	0.192179	0.193137	0.183688	0.188831	0.189223	0.187684	0.185293	0.186586	0.189295	0.188101	0.183311
		6.13726		0.284878	0.293216	0.255616	0.2474	0.24308	0.23164	0.21989	0.206005	0.208273	0.199075	0.198726	0.206303	0.200092	0.200237	0.209604	0.211088	0.211495	0.21374	0.210491	0.210269	0.212949	0.212029	0.212846	0.209729	0.210349	0.21006	0.215353	0.216105	0.209778	0.209325	0.212292	0.209497	0.215692	0.207217	0.207113	0.207193	0.201373	0.2028	0.198805	0.197918	0.19642	0.195868	0.198364	0.197938	0.197837	0.196192
		6.05651		0.290443	0.279017	0.259955	0.253069	0.248473	0.241735	0.224416	0.214358	0.213544	0.202787	0.206998	0.209597	0.206326	0.215964	0.216515	0.218388	0.223706	0.227942	0.219013	0.221429	0.218913	0.216303	0.212819	0.218612	0.211351	0.216207	0.219781	0.22045	0.21831	0.215756	0.213412	0.219003	0.217152	0.211785	0.21312	0.207508	0.207058	0.203538	0.206006	0.207577	0.197196	0.206537	0.207681	0.202017	0.205503	0.206841
		5.97575		0.291225	0.268607	0.261407	0.251306	0.242464	0.237932	0.226979	0.220624	0.207054	0.205893	0.209243	0.213661	0.216268	0.22177	0.217378	0.228176	0.220156	0.230434	0.223098	0.222024	0.214943	0.216394	0.223843	0.223579	0.219352	0.215748	0.218886	0.218947	0.226069	0.214015	0.216956	0.213524	0.215527	0.209678	0.212334	0.213542	0.205517	0.207864	0.206788	0.205751	0.207133	0.201699	0.200172	0.202401	0.20361	0.201468
		5.895		0.289765	0.269687	0.257587	0.249316	0.241748	0.241967	0.215399	0.216286	0.206213	0.210889	0.211817	0.20459	0.21621	0.212044	0.216321	0.217198	0.222235	0.218691	0.224301	0.224071	0.223322	0.231031	0.21875	0.22292	0.220611	0.217524	0.215121	0.20847	0.210319	0.203059	0.207358	0.20944	0.209281	0.213358	0.211412	0.207204	0.210517	0.209869	0.208332	0.203052	0.207702	0.200806	0.198106	0.198044	0.200726	0.199997
		5.81425		0.268531	0.238089	0.232622	0.226745	0.233396	0.206103	0.200903	0.20042	0.187342	0.194605	0.190612	0.196174	0.197609	0.189943	0.200123	0.201871	0.197609	0.199373	0.205963	0.208063	0.202873	0.202037	0.201812	0.205385	0.20006	0.19485	0.192033	0.196176	0.187713	0.192142	0.1859	0.187119	0.187005	0.193938	0.194446	0.188976	0.196254	0.187223	0.187847	0.185703	0.1789	0.181983	0.1831	0.177886	0.177777	0.186503
		5.73349		0.271723	0.261774	0.246993	0.242447	0.24081	0.214827	0.210111	0.200238	0.195115	0.184387	0.189337	0.185969	0.182333	0.191193	0.190096	0.188502	0.194724	0.192517	0.193305	0.195674	0.200829	0.198976	0.193495	0.193036	0.198117	0.184446	0.188996	0.181537	0.176029	0.176236	0.174614	0.173301	0.174229	0.178098	0.171434	0.17752	0.177688	0.173392	0.17214	0.175254	0.169372	0.170972	0.171827	0.175321	0.175871	0.176455
		5.65274		0.241319	0.226217	0.218809	0.207371	0.212188	0.188887	0.183023	0.17667	0.17508	0.168417	0.168705	0.164475	0.162781	0.1669	0.160667	0.167346	0.168277	0.168037	0.164383	0.167863	0.169384	0.171396	0.167417	0.169258	0.172032	0.171392	0.164912	0.165632	0.166259	0.161335	0.161621	0.156314	0.163019	0.162683	0.156096	0.166982	0.159717	0.153698	0.157473	0.150871	0.155954	0.151092	0.155521	0.162483	0.155076	0.15875
		5.57199		0.236894	0.225454	0.21415	0.205818	0.203835	0.189992	0.186382	0.171182	0.182873	0.168867	0.165094	0.157376	0.162997	0.163935	0.154233	0.160155	0.161487	0.160736	0.162106	0.15845	0.158649	0.173439	0.15418	0.164303	0.161295	0.161273	0.15765	0.160536	0.163644	0.154092	0.155229	0.155688	0.157788	0.157773	0.154365	0.15906	0.153266	0.1503	0.151183	0.147757	0.144278	0.147029	0.150031	0.149274	0.155431	0.153908
		5.49123		0.24142	0.230233	0.2238	0.208641	0.209141	0.188992	0.186188	0.177907	0.173539	0.163997	0.160168	0.156577	0.159129	0.152162	0.153837	0.155946	0.156807	0.167471	0.158084	0.15785	0.159876	0.160699	0.167493	0.154924	0.169824	0.155085	0.160052	0.158574	0.157929	0.153362	0.159426	0.156637	0.160426	0.157229	0.153165	0.153603	0.147485	0.150963	0.15008	0.149249	0.150417	0.152951	0.154082	0.154758	0.159643	0.159682
		5.41048		0.221967	0.19723	0.197681	0.185101	0.188906	0.172366	0.175206	0.16535	0.160721	0.154672	0.150765	0.150884	0.142694	0.142151	0.137814	0.142168	0.132426	0.139967	0.138142	0.145054	0.140277	0.148418	0.141787	0.142806	0.14483	0.146705	0.1438	0.152394	0.143341	0.150155	0.147034	0.14458	0.142568	0.145634	0.136322	0.140605	0.135784	0.141264	0.133658	0.140157	0.13716	0.13928	0.135561	0.141236	0.14245	0.14357
		5.32973		0.226805	0.212104	0.198971	0.199385	0.186701	0.17759	0.176071	0.164471	0.154393	0.147627	0.147712	0.14381	0.137421	0.13896	0.140992	0.139352	0.138284	0.140368	0.150632	0.143482	0.145475	0.146429	0.15136	0.147438	0.147277	0.14901	0.150862	0.154646	0.146339	0.149965	0.147127	0.147846	0.147928	0.1439	0.146404	0.140825	0.147444	0.135566	0.142556	0.134391	0.138769	0.135234	0.137141	0.139694	0.142645	0.145599
		5.24897		0.2023	0.188732	0.177585	0.175175	0.167181	0.1521	0.15841	0.146465	0.138398	0.137241	0.130972	0.125051	0.126835	0.123243	0.123465	0.124649	0.121282	0.125506	0.122483	0.131649	0.1261	0.127924	0.130109	0.127597	0.135904	0.132677	0.133639	0.135934	0.128883	0.132636	0.131045	0.126703	0.132123	0.127933	0.131705	0.126439	0.127054	0.126521	0.12434	0.124891	0.125773	0.123439	0.122607	0.12672	0.130038	0.137039
		5.16822		0.211025	0.19896	0.187126	0.186523	0.175846	0.169086	0.156976	0.144771	0.142946	0.137951	0.138902	0.127073	0.130384	0.128309	0.124917	0.126659	0.127457	0.127189	0.129233	0.128608	0.129233	0.128237	0.137821	0.13562	0.1302	0.139023	0.138799	0.137493	0.137802	0.139325	0.135787	0.145096	0.138662	0.144113	0.136053	0.142081	0.138397	0.138043	0.132012	0.131118	0.131703	0.1282	0.132962	0.133672	0.127589	0.139496
		5.08747		0.177083	0.154838	0.150533	0.146606	0.139117	0.127051	0.116899	0.110492	0.107454	0.10079	0.101916	0.0983991	0.0989673	0.100024	0.0983869	0.097465	0.106341	0.100627	0.10315	0.109046	0.10481	0.108618	0.109907	0.108975	0.113035	0.105001	0.109249	0.106764	0.107286	0.10496	0.103516	0.110545	0.104503	0.104321	0.106142	0.106987	0.103977	0.10326	0.100706	0.104478	0.101632	0.104222	0.103488	0.103662	0.10603	0.105926
		5.00671		0.166736	0.143113	0.145563	0.134878	0.130079	0.125562	0.11059	0.109977	0.107148	0.0992163	0.0976366	0.0995874	0.0972412	0.092415	0.0943502	0.0948821	0.0926865	0.0969172	0.0934161	0.0970786	0.104351	0.0947569	0.109146	0.104966	0.105031	0.109474	0.1035	0.109255	0.106094	0.107534	0.10681	0.109433	0.107699	0.101872	0.108726	0.100584	0.105307	0.0954192	0.0971074	0.0995656	0.0987109	0.0954954	0.104771	0.100847	0.100972	0.108324
		4.92596		0.149674	0.131323	0.130417	0.116348	0.119915	0.106603	0.0956053	0.101364	0.0926142	0.0877459	0.0924046	0.0848637	0.0828426	0.08496	0.0845997	0.0869608	0.0850959	0.0927941	0.0904011	0.0880417	0.0955225	0.0963142	0.0890191	0.0955863	0.0927287	0.0898136	0.0938664	0.0919095	0.0914664	0.0932451	0.0938152	0.0906473	0.0936874	0.0910348	0.0936722	0.0920158	0.0923679	0.089009	0.0933833	0.0906951	0.091568	0.0913583	0.08807	0.0919037	0.0914293	0.0910242
		4.84521		0.136878	0.123836	0.127875	0.109135	0.10918	0.0984354	0.0893221	0.089645	0.0821241	0.0862567	0.0776976	0.0801575	0.073964	0.0734408	0.0703205	0.0720529	0.0711992	0.0674943	0.0756442	0.0782466	0.07417	0.0794497	0.0822168	0.0755153	0.0810252	0.0785078	0.0734999	0.0812565	0.0799207	0.0828931	0.0821364	0.0839537	0.0860399	0.0789914	0.0827203	0.0792757	0.0796255	0.0804591	0.0830117	0.0788755	0.0782743	0.0793065	0.0791935	0.0758779	0.0774131	0.0724159
		4.76445		0.117328	0.0995656	0.104363	0.0915231	0.088331	0.0829925	0.078299	0.0729298	0.0743724	0.0695382	0.063688	0.06483	0.0616701	0.0607023	0.0599105	0.0589815	0.0626964	0.0634482	0.0623204	0.0677522	0.0728268	0.0713203	0.067195	0.0738871	0.0693168	0.0676191	0.0737658	0.0717526	0.0666232	0.0705603	0.0682267	0.0636126	0.0673298	0.0621875	0.0678024	0.065145	0.0676549	0.0676092	0.0658556	0.065418	0.0633738	0.0645755	0.0646136	0.0627651	0.0632891	0.062463
		4.6837		0.0980233	0.0777582	0.085387	0.0713012	0.0698711	0.0685281	0.0665573	0.0559867	0.0622764	0.0533683	0.0556965	0.0471932	0.0526397	0.047828	0.0466731	0.047564	0.0453392	0.0498225	0.0488885	0.0443324	0.0512038	0.0535416	0.0545492	0.0454886	0.0555132	0.0533707	0.0523355	0.0492545	0.0549808	0.0501556	0.0548717	0.0536304	0.0538886	0.0480735	0.0504581	0.048499	0.0542021	0.0531947	0.0522427	0.0510251	0.049081	0.0482452	0.0483404	0.0465691	0.0447068	0.0462766
		4.60295		0.0924182	0.075804	0.0820709	0.0666858	0.0635224	0.0638719	0.0610598	0.0535499	0.0508649	0.0498961	0.0455701	0.0391982	0.0396098	0.0384897	0.0370808	0.0371077	0.0386566	0.0353523	0.0394045	0.0423234	0.0430708	0.0405167	0.0488415	0.0499281	0.0432449	0.0469336	0.0508175	0.0521754	0.0448892	0.0525752	0.0522486	0.0422305	0.0470837	0.0418728	0.0418585	0.0453986	0.0457588	0.0462086	0.0479883	0.0436493	0.0452706	0.0411498	0.0376992	0.0401336	0.0380524	0.0382938
		4.52219		0.0694503	0.0515078	0.0569185	0.0477693	0.0414242	0.0430645	0.040922	0.0373303	0.0318941	0.032216	0.03032	0.0278587	0.0247605	0.0267951	0.0230507	0.0238071	0.0239702	0.0253763	0.024732	0.0271565	0.0303997	0.0332399	0.0281705	0.0322684	0.0336781	0.0322953	0.0307043	0.031138	0.0326982	0.0319929	0.0289889	0.0309262	0.029929	0.025001	0.0248701	0.0266094	0.0233149	0.0263735	0.0258633	0.0254445	0.0254478	0.0211297	0.0217724	0.0216727	0.0231283	0.02301
		4.44144		0.0604403	0.0469037	0.0473415	0.0488223	0.0346387	0.0385465	0.0361473	0.0315626	0.02487	0.0241268	0.0223414	0.0205138	0.0197803	0.0170512	0.0188477	0.018471	0.016629	0.0182602	0.0208381	0.0216313	0.0195437	0.0264492	0.0282639	0.0288713	0.0256769	0.030076	0.0335158	0.0301391	0.0293075	0.0276114	0.0309515	0.0290294	0.0259044	0.0247854	0.0250091	0.0215419	0.021331	0.0191641	0.0191855	0.0174809	0.0184546	0.0179767	0.0176137	0.0174288	0.0172756	0.0182664
		4.36068		0.0585391	0.0431584	0.0451563	0.0451471	0.0372684	0.0282899	0.0316075	0.0264116	0.023433	0.0175398	0.019348	0.0174746	0.0159551	0.0146824	0.0138951	0.014148	0.014028	0.0139391	0.0171098	0.0190287	0.0213197	0.0226556	0.0212012	0.0264853	0.0272472	0.0278171	0.023604	0.0268527	0.029322	0.027617	0.0227902	0.023843	0.0234236	0.0204456	0.01793	0.017506	0.0157166	0.0150431	0.0162766	0.0165834	0.0156741	0.0164646	0.0164644	0.0174184	0.0173936	0.0144741
		4.27993		0.0485706	0.0337197	0.0343657	0.0335411	0.0276452	0.0249361	0.0233163	0.0243346	0.0201592	0.0182608	0.0164017	0.0135176	0.014582	0.0129473	0.0104999	0.0117297	0.0127963	0.0125625	0.0139287	0.0142499	0.0167762	0.0186132	0.0191945	0.0191878	0.0196232	0.0221758	0.0227157	0.0221365	0.0194396	0.0192994	0.0218028	0.0201687	0.0183874	0.0165596	0.0160486	0.0137721	0.0119397	0.0123346	0.0124718	0.0123722	0.0119197	0.0134372	0.0130048	0.0137058	0.014929	0.0142934
		4.19918		0.0422983	0.029371	0.027892	0.0268735	0.0191584	0.0170891	0.0175885	0.0161205	0.0178019	0.0148938	0.0125434	0.0105396	0.00977505	0.00945099	0.00965212	0.00704227	0.00645776	0.0070902	0.00769421	0.00826879	0.00840361	0.0104325	0.0146772	0.0155878	0.0154312	0.0130991	0.01002	0.013232	0.0141238	0.0144193	0.0159082	0.0137641	0.0129799	0.0141613	0.0112044	0.0101876	0.0105053	0.010369	0.00997313	0.00872579	0.00932048	0.00994227	0.0099094	0.0102725	0.00960901	0.00998569
		4.11842		0.0382993	0.0263904	0.0242551	0.0221876	0.0189528	0.0156193	0.0150397	0.0131852	0.0126523	0.0136626	0.011044	0.00885599	0.00723682	0.00772339	0.00966141	0.0093879	0.00815986	0.00813387	0.00976518	0.0109063	0.0122885	0.0138332	0.0139512	0.0142246	0.013724	0.0141277	0.013319	0.0115754	0.0134753	0.0130778	0.0127967	0.0130193	0.0123418	0.0122072	0.0113384	0.0109895	0.011545	0.0112346	0.0103316	0.0115168	0.0111018	0.010484	0.0119675	0.0110159	0.0110107	0.0114879
		4.03767		0.034147	0.0229236	0.0224618	0.0201884	0.0163298	0.0135282	0.0114405	0.010904	0.00831802	0.00824194	0.00601644	0.00504197	0.00415451	0.00498751	0.00518301	0.00591631	0.00569419	0.00709386	0.00702114	0.00756483	0.0074123	0.0093846	0.0106017	0.0111061	0.0115477	0.0104913	0.0107128	0.0104834	0.00986726	0.0109497	0.0109453	0.0101059	0.00951675	0.00860608	0.00819437	0.0070555	0.00634089	0.00635175	0.00654683	0.0073482	0.00795878	0.00882313	0.00944242	0.00939079	0.008996	0.00810251
		3.95692		0.0303021	0.0176811	0.0178965	0.014882	0.0105294	0.00747852	0.00584774	0.00480892	0.00317523	0.00215506	0.00178321	0.00102779	0.00143667	0.00175892	0.00243644	0.00357868	0.00429469	0.00478925	0.0052901	0.00609725	0.00576135	0.00743698	0.00761596	0.00810581	0.00864809	0.00704487	0.00603503	0.00442942	0.00408223	0.00531416	0.00499906	0.00532048	0.00498987	0.00475135	0.00381289	0.00361679	0.00430098	0.00368998	0.00436446	0.00634316	0.00733049	0.0076704	0.00844913	0.00764697	0.0080142	0.00712513
		3.87616		0.0330585	0.0188375	0.0184784	0.0150829	0.0114071	0.00800311	0.00489296	0.00334275	0.00177037	5.64854e-05	3.59023e-06	-0.000639512	-0.0010712	-0.000186443	0.00242652	0.00236019	0.00318623	0.00435721	0.00415955	0.00550512	0.0053742	0.00619041	0.00642344	0.00562676	0.00601234	0.00525289	0.00430353	0.00458673	0.00555852	0.00465667	0.00641932	0.00630687	0.00670499	0.00682668	0.00680079	0.00573984	0.00571462	0.00595259	0.00500536	0.00618673	0.00715331	0.00611709	0.00697665	0.00506891	0.00379613	0.00416107
		3.79541		0.0336024	0.0188618	0.019898	0.0154632	0.010606	0.00701911	0.0032161	0.00144062	0.00104924	-0.00150911	-0.00061445	-0.00115183	-0.000711662	-0.000401284	0.00101199	0.00171832	0.00174655	0.00255102	0.00268131	0.00252825	0.00229719	0.00255678	0.00289258	0.00258377	0.00347595	0.00405472	0.00384837	0.0042876	0.00419087	0.00470352	0.00450622	0.00472904	0.00374285	0.00426892	0.00550412	0.00493137	0.00371103	0.00374335	0.00422299	0.00397768	0.00302983	0.00279561	0.00291359	0.0027959	0.00193694	0.00198847
		3.71466		0.0290816	0.022225	0.0150645	0.0109736	0.00920846	0.00547643	0.0029505	0.00148397	0.000255888	-0.000367683	-0.000417975	-0.0012715	-0.00106349	-0.00163596	-0.000426054	0.000513865	0.00191789	0.00289331	0.00436047	0.00547489	0.00490845	0.00425459	0.0030907	0.00238642	0.00186165	0.00143214	0.000845223	0.00140172	0.00225421	0.00264116	0.00328901	0.00293438	0.00249855	0.00168093	0.00206483	0.00174694	0.00179379	0.00294399	0.00333934	0.00420405	0.00437863	0.00413903	0.00414597	0.00366911	0.00353286	0.00196406
		3.6339		0.0351789	0.0261034	0.0195858	0.0149469	0.0124484	0.00826421	0.00405129	0.00269886	0.00207373	0.000711175	-0.000554375	-0.000206088	0.000160827	0.000817759	0.00300972	0.00411282	0.00538462	0.00688194	0.00800803	0.00814244	0.00925597	0.00945529	0.00849744	0.00698704	0.00588808	0.0044029	0.00252255	0.00231059	0.00291676	0.00246759	0.00329686	0.00266248	0.00258788	0.00244342	0.00123995	0.00138126	0.00176682	0.00193573	0.00215844	0.00242841	0.00237543	0.00208252	0.00168691	0.00140133	0.0014888	0.00116841
		3.55315		0.0364429	0.0273233	0.0195873	0.0175998	0.00892213	0.00447551	0.00207674	-3.11863e-05	-0.00106216	-0.00100845	-0.000481152	-0.000479983	-0.000730732	0.000756449	0.000817568	0.00185769	0.00361964	0.00523373	0.0068803	0.0078206	0.0100816	0.00885401	0.00803171	0.00584623	0.0039192	0.00156924	0.00149816	0.00121816	0.00220271	0.00281396	0.00300262	0.00234896	0.00117487	0.000480323	3.93981e-05	6.21482e-05	-0.000130405	0.000303036	0.00250498	0.00316718	0.00320994	0.00239039	0.00259088	0.00182554	0.000643905	-3.29997e-05
		3.4724		0.0305693	0.0212629	0.0183562	0.0128378	0.00775212	0.00506994	0.0024553	0.00141412	0.00119444	0.00215144	0.00104857	0.00192349	0.00219766	0.0026753	0.00254466	0.00259236	0.00256433	0.00361546	0.00456742	0.00715454	0.00755061	0.00825548	0.00806618	0.0068713	0.0056343	0.00509247	0.00456369	0.00424949	0.00379246	0.00332229	0.00371029	0.00265331	0.00219601	0.00175666	0.000921692	0.00206586	0.00143876	0.00192615	0.00143776	0.00165982	0.00282975	0.0017585	0.00253247	0.00199919	0.00212004	0.00106362
		3.39164		0.0292591	0.018473	0.0163748	0.0110238	0.008166	0.00468711	0.00332059	0.0023769	0.00287158	0.00254698	0.00299466	0.00262824	0.00241186	0.0013186	0.00151479	0.00170005	0.00223089	0.00358527	0.00517691	0.0065632	0.00711814	0.00680572	0.00682335	0.00629067	0.00564501	0.00400495	0.00420372	0.00394555	0.00399923	0.00316938	0.00253906	0.00181004	0.00230044	0.00108213	0.00122271	0.00127465	0.00226986	0.00153216	0.00126841	0.000667272	0.000820119	0.00038065	0.00134837	0.000415956	0.000569659	0.000243931
		3.31089		0.026473	0.0162309	0.0133671	0.00897485	0.00511081	0.00227216	0.00123714	0.00167407	0.000241805	0.000757852	0.00130723	0.000967234	0.00070933	1.14795e-05	-0.000256322	0.000124356	0.000837411	0.00299055	0.00463408	0.00564085	0.00665724	0.00666547	0.00569906	0.00482163	0.00468779	0.00328099	0.00236408	0.002522	0.00190335	0.00146996	0.000166091	-6.43516e-05	-0.00107168	-0.00193141	-0.00133212	-0.000277979	-0.000115144	0.000407245	0.000645827	0.00017582	-6.02938e-05	0.00063722	0.000497577	0.000647313	0.00152972	0.00172009
		3.23014		0.0221485	0.012598	0.0111624	0.00771609	0.00565383	0.00360108	0.0020619	0.0017543	0.0019724	0.00154125	0.00131542	0.000959737	0.000765449	0.000647331	9.90352e-05	0.000636998	0.00182484	0.00229479	0.00442116	0.0050544	0.00590535	0.00580645	0.00557508	0.00487743	0.0036283	0.00256436	0.00277251	0.00210104	0.00208148	0.00120944	0.000546462	-0.000610309	-0.000619124	-0.000628815	-0.0014618	-0.000258909	0.000371172	0.0016129	0.00184192	0.00243588	0.00218337	0.00276371	0.0031852	0.0023972	0.00299864	0.00245748
		3.14938		0.0206386	0.00945426	0.00855708	0.00679188	0.00466039	0.0020994	0.00185196	0.00171259	0.000845659	0.00202502	0.00145811	0.00155214	0.00139284	0.000822591	-1.68073e-05	-4.28722e-05	0.000764632	0.00143508	0.00292023	0.00273661	0.00319394	0.0033803	0.00321674	0.00297654	0.00221162	0.00169951	0.000939662	0.000620855	0.000825491	0.000827229	0.000377034	-0.00082148	-0.000395812	-0.00107002	-0.00098316	8.01562e-05	-0.000391281	-0.000195413	-7.57853e-05	0.000368215	0.00043188	0.00163829	0.00145033	0.00113234	0.00138323	0.00174563
		3.06863		0.0191165	0.00815786	0.00780518	0.00596652	0.00426647	0.00299285	0.00188932	0.00153711	0.00104148	0.00059022	0.000849675	-0.000250377	-0.000379708	-0.00052545	-0.000129539	1.93327e-05	0.00025141	0.000565785	0.000828438	0.00165146	0.00145288	0.00212828	0.00157137	0.00155317	0.000261212	0.000321601	3.79187e-05	-0.000788557	-0.000544062	0.000252706	-0.000219815	-0.000200986	-0.00105731	-0.000899671	-0.0010011	8.19338e-05	0.000641513	0.0015641	0.00111597	0.00198553	0.00113318	0.00190896	0.001352	0.00161927	0.00190822	0.00109027
		2.98788		0.0212666	0.0100793	0.00843802	0.00587075	0.00416444	0.00310997	0.00252466	0.00248908	0.00186573	0.00192434	0.00095357	0.000853482	-0.000176265	-8.00597e-05	-0.000575343	-0.000893139	-0.000234762	0.00159782	0.00139223	0.00220909	0.00277954	0.00264263	0.00241608	0.00268823	0.00189574	0.00109281	0.000346727	0.000194666	0.000454774	0.000732807	0.000699984	0.000746268	-0.000754904	-0.00107974	-0.00112316	-0.00103256	0.000199935	0.00144049	0.00251059	0.00286469	0.00291554	0.00234643	0.00183029	0.00159862	0.00107633	0.00153115
		2.90712		0.0233836	0.0128015	0.0102827	0.00774628	0.00495121	0.00356036	0.00220349	0.0043289	0.00346065	0.00362446	0.00210501	0.00115435	-0.000101651	-0.000706882	0.00103629	0.00140746	0.000997183	0.000888317	0.000369235	-9.29034e-05	-0.000369043	0.000383801	0.00109046	0.00156056	0.00170199	0.00071817	-0.00078108	-0.00173035	-0.00143987	-0.000912206	0.000385475	0.000690799	0.000486616	-0.000207545	-0.000634219	-0.0016562	-0.000722277	0.000655602	0.00156982	0.00241218	0.00182827	0.000682329	-0.000290574	-0.000384226	0.000883831	0.00204728
		2.82637		0.0216691	0.0118641	0.00957614	0.00738178	0.0050774	0.00368222	0.00327806	0.00334229	0.00203509	0.00180134	0.00140355	0.000432593	0.000772448	-0.000118944	0.000560943	0.000448043	0.00116351	0.000741684	0.000314646	0.000871431	0.000842085	0.00197198	0.00165923	0.00174587	0.00119755	0.00083225	-0.000518244	-0.0013127	-0.000550611	-0.000546853	-0.000187695	0.000976691	0.000322707	0.000293993	-0.000128673	-0.000427277	2.33969e-05	0.000706246	0.000439158	0.000432208	0.000526578	0.000411151	0.000514966	0.000547827	0.000778277	0.00112388
		2.74562		0.0172538	0.00863253	0.00727124	0.00552724	0.00355661	0.00311372	0.00285563	0.00206602	0.0018722	0.00231033	0.00259762	0.00297048	0.00204858	0.00193147	0.00226324	0.00155223	0.00179496	0.00154743	0.00132833	0.00181905	0.00137816	0.000914733	0.00128836	0.000864171	0.000915997	0.00130934	0.000341334	0.000224871	-1.34017e-05	0.000199066	0.000410435	5.79229e-05	6.03365e-05	-7.01851e-05	1.91011e-05	0.000410608	-2.00032e-05	-0.000225264	6.01307e-05	-0.000232696	0.000351902	0.00123924	0.00126793	0.00123052	0.00154096	0.00182739
		2.66486		0.019221	0.00943964	0.00733374	0.0056603	0.00488201	0.00534875	0.00365771	0.00323631	0.0031294	0.00368868	0.00363012	0.00364867	0.00311794	0.00372521	0.00380216	0.00308196	0.00263662	0.00252691	0.00201915	0.00216524	0.00210575	0.00267784	0.00278743	0.00208982	0.00167211	0.00124009	0.000709844	1.36731e-05	-1.002e-05	-0.000158006	0.00048547	0.000680639	0.000975837	0.00157574	0.000980296	0.000166914	0.000843188	-6.1906e-05	-0.000973042	-0.0010873	0.000158031	0.000677681	0.00137163	0.00150355	0.00178111	0.000873546
		2.58411		0.0209293	0.0096981	0.00844353	0.00676166	0.00601285	0.00575882	0.00519817	0.00482153	0.00433478	0.00428452	0.00376326	0.00364557	0.00408485	0.00414894	0.00397956	0.00388241	0.00408891	0.00381318	0.00357696	0.00383984	0.00420259	0.00411084	0.00410277	0.00330852	0.00209416	0.00123153	0.00182306	0.000994967	0.0011721	0.000802782	0.00114832	0.000793374	0.00224093	0.00168064	0.00119913	0.00129519	0.00082667	0.000975076	0.00053953	0.000100526	0.000411294	0.000712736	0.00128881	0.00141953	0.00145699	0.000407047
		2.50336		0.0186894	0.00966134	0.00856771	0.00668443	0.00489781	0.00497185	0.003838	0.00348001	0.00282634	0.00228567	0.00168294	0.00113007	0.00177524	0.00193765	0.00234903	0.00282197	0.00293459	0.00278896	0.00322059	0.00335558	0.00476862	0.00452244	0.00451161	0.00447469	0.00306731	0.00304412	0.00264387	0.00211796	0.00129861	0.00101011	0.00118728	0.00133197	0.00110764	0.000825738	0.000977953	0.000827942	0.000617303	0.000834331	0.000847564	0.00103118	0.000415329	0.00106987	0.00143363	0.00137739	0.0013809	0.00190386
		2.4226		0.0177624	0.00907114	0.00752366	0.0061576	0.00495463	0.00362016	0.00328448	0.00273725	0.00236354	0.00187951	0.0022991	0.00202947	0.00281584	0.00318701	0.00303989	0.00332398	0.00369336	0.0041113	0.00412673	0.00335691	0.00343515	0.00322486	0.00278147	0.00248859	0.00180665	0.00160883	0.00199771	0.00175566	0.00124086	0.00108851	0.00131381	0.00154131	0.00161015	0.00217883	0.00219541	0.00208852	0.00159216	0.00130932	0.00106703	0.00149841	0.00168504	0.00171369	0.00181556	0.00225139	0.00189258	0.00163631
		2.34185		0.0177028	0.00808195	0.00612711	0.00404625	0.00345489	0.00252406	0.00154215	0.00158796	0.00122001	0.000921871	0.00118558	0.000813198	0.00101039	0.00153855	0.00236275	0.00271224	0.00279114	0.00265098	0.00246854	0.00226705	0.00202844	0.00140773	0.00176076	0.000306122	-0.000241592	7.44935e-05	0.000757009	0.00102288	0.00107122	0.00110168	0.000798888	0.000969762	0.00104901	0.00138787	0.00164146	0.00141368	0.00184912	0.000897583	0.000722482	0.000131574	0.00122255	0.000721281	0.000609957	0.00116548	0.00143033	0.00104378
		2.2611		0.0180245	0.00857199	0.00720721	0.00573562	0.0047379	0.00368183	0.00268267	0.00259781	0.00279443	0.00245935	0.00171238	0.00161229	0.00209975	0.00193428	0.00204026	0.00328201	0.00336273	0.00308863	0.00378166	0.00351769	0.00335512	0.00252376	0.00218635	0.00233115	0.0024966	0.00206173	0.00296367	0.0030029	0.00319655	0.00295662	0.0026054	0.00255666	0.00260732	0.00308847	0.00304354	0.00285087	0.00260356	0.00244867	0.00239257	0.00238317	0.00183844	0.00182229	0.00122567	0.000896542	0.00133454	0.0015285
		2.18034		0.0169136	0.00788164	0.00646135	0.00486357	0.00342874	0.00268477	0.00263142	0.00268862	0.00199456	0.00118518	0.00101395	0.000734956	0.00191771	0.00143116	0.00206091	0.00239149	0.0020501	0.0018194	0.00189438	0.00202432	0.00221363	0.0021859	0.0021323	0.0010788	0.000944696	0.00175745	0.00258201	0.00277561	0.00289444	0.00309596	0.00239437	0.00245016	0.00328028	0.00278964	0.00273741	0.00218115	0.0015959	0.00167189	0.00166365	0.00152245	0.00190912	0.00220109	0.00217012	0.00162272	0.00118604	0.00173635
		2.09959		0.0172812	0.00758998	0.00611531	0.00452	0.00294293	0.00288756	0.00254358	0.00260375	0.00123928	0.00146875	0.000643311	0.000911909	0.000858949	0.00184251	0.00268039	0.00250106	0.00218141	0.00181521	0.00202967	0.00210537	0.00255898	0.00214247	0.00244457	0.00162801	0.00203248	0.00155361	0.00225604	0.00136761	0.00192957	0.00298557	0.00322697	0.00342655	0.00367988	0.00328001	0.00268266	0.00305495	0.00199939	0.0024542	0.00229021	0.00260124	0.00245568	0.00235483	0.0022367	0.00209791	0.00183114	0.00203649
		2.01884		0.0193379	0.00979595	0.0083597	0.00556838	0.00358392	0.00347468	0.0033214	0.00336542	0.0041125	0.00381434	0.00376784	0.0027548	0.00315406	0.00394624	0.0035326	0.003119	0.00308628	0.00265745	0.00329757	0.00380749	0.00341123	0.00307068	0.0038876	0.00301538	0.00328908	0.0038395	0.00273022	0.0040251	0.00385799	0.00405135	0.00382	0.00432861	0.00474546	0.00467251	0.00383299	0.00249894	0.00206453	0.00207283	0.00184694	0.00204708	0.00335977	0.00347004	0.0036848	0.00378284	0.0032239	0.00191809
		1.93808		0.0176066	0.00863594	0.00726209	0.00463678	0.00278043	0.00232272	0.00162518	0.00270096	0.00259388	0.00276552	0.00263108	0.00257841	0.00394115	0.00382906	0.00426181	0.00296219	0.00246359	0.00200481	0.00152434	0.00201148	0.0018301	0.00196197	0.00109698	0.00131848	0.00160388	0.00260377	0.00358528	0.00353416	0.0036666	0.00343374	0.00326047	0.00348401	0.00297003	0.00345373	0.00265745	0.00156523	0.00166482	0.00129954	0.00196286	0.00229512	0.00341833	0.00375693	0.00347638	0.0026462	0.00233605	0.00190426
		1.85733		0.0196374	0.0103474	0.00874167	0.00711792	0.0055641	0.00449699	0.00396376	0.00487419	0.00364993	0.00376611	0.00310173	0.00421151	0.00393704	0.00478651	0.00473397	0.00426525	0.00364892	0.00346497	0.00358213	0.00342246	0.00381041	0.00336866	0.00219005	0.0028748	0.00323659	0.00387507	0.00515951	0.00552601	0.00604093	0.00638181	0.00602747	0.00580401	0.00496944	0.00486815	0.00398585	0.00279589	0.001767	0.00204287	0.00236061	0.00380778	0.00434124	0.00445873	0.00411812	0.00420081	0.00455032	0.00394754
		1.77658		0.0200495	0.0108497	0.00956169	0.00766709	0.00705703	0.00657768	0.00661965	0.00703123	0.00640456	0.00549083	0.00584611	0.00629288	0.00637338	0.00717738	0.00652438	0.00597415	0.00540169	0.00559238	0.00575797	0.00568052	0.00610355	0.00606246	0.00566333	0.00490854	0.0059886	0.00531076	0.00625583	0.00591234	0.00558769	0.00587644	0.00572141	0.00589066	0.0055918	0.00492294	0.00499926	0.0047049	0.0050394	0.0046532	0.00517888	0.00532016	0.00580038	0.00546991	0.00525555	0.00487694	0.00421223	0.00488366
		1.69582		0.0233051	0.0134572	0.0120599	0.0102071	0.00875839	0.00745556	0.00715298	0.0066891	0.00726506	0.00734171	0.00754492	0.00756746	0.00775411	0.00802431	0.00803683	0.00783814	0.00721947	0.00714344	0.00663338	0.00724749	0.00700714	0.0072236	0.00641214	0.00662359	0.00632888	0.00630023	0.00622146	0.00667516	0.00723416	0.00666303	0.00650792	0.0066449	0.0062885	0.00550804	0.00618313	0.00538144	0.00584451	0.00612073	0.00668587	0.0066436	0.00663174	0.00667699	0.00640038	0.00533079	0.00513769	0.00530632
		1.61507		0.0232905	0.014793	0.0131521	0.0110773	0.00978652	0.00910196	0.0100162	0.00990978	0.00990597	0.00937813	0.00957732	0.00903381	0.00984468	0.00959194	0.00945844	0.00932773	0.00871555	0.00909732	0.00952743	0.00984712	0.0100064	0.00962683	0.00961691	0.00937973	0.00881129	0.00858291	0.00837071	0.00870126	0.00780017	0.00791861	0.00768188	0.00766394	0.00749249	0.00752065	0.00731389	0.00644957	0.00690096	0.00697576	0.00730538	0.00774181	0.00718992	0.00753819	0.00692408	0.00643344	0.00713085	0.00668307
		1.53432		0.0267697	0.018271	0.0165136	0.0144436	0.0129662	0.011143	0.0114254	0.0109288	0.0108404	0.0106731	0.0105041	0.0110792	0.0121181	0.0128726	0.0126325	0.0122964	0.0117664	0.011281	0.0112	0.0114005	0.011673	0.0110553	0.0104103	0.0111262	0.011031	0.0109266	0.0116652	0.0107576	0.0105155	0.0104864	0.0100662	0.0092341	0.00870758	0.00860501	0.00886683	0.00937535	0.00874631	0.00912514	0.00887909	0.00838065	0.00898669	0.00861919	0.00897402	0.00949476	0.00906449	0.00862517
		1.45356		0.0272656	0.0174362	0.0161924	0.0143661	0.0126608	0.0121157	0.0123972	0.0112993	0.0115498	0.0113838	0.01206	0.0115384	0.0125914	0.0128384	0.0131518	0.0129711	0.0121319	0.0117313	0.0113157	0.0111819	0.0116743	0.0114158	0.0114109	0.0111518	0.00997882	0.0104251	0.0104862	0.0111276	0.0113805	0.0103268	0.00955556	0.00934128	0.0084286	0.00875648	0.00902064	0.00862942	0.00844015	0.00837688	0.00905495	0.00874394	0.00942444	0.00942726	0.00859293	0.0089154	0.00768648	0.00814341
		1.37281		0.0294321	0.0222535	0.019177	0.0178029	0.0156099	0.0145324	0.0144398	0.0142716	0.0143097	0.0129418	0.0129569	0.0133971	0.0140007	0.0145538	0.0147736	0.0136762	0.0131306	0.0132337	0.0128897	0.0134426	0.0138484	0.0136617	0.0129327	0.0122987	0.0123415	0.0119786	0.0117526	0.0120226	0.0119981	0.0112347	0.0112805	0.0105185	0.0103515	0.00926949	0.0102609	0.0101748	0.00969112	0.00958658	0.00869833	0.00842931	0.00829544	0.00878938	0.00881648	0.00794362	0.00739188	0.00755198
		1.29205		0.0295076	0.0202244	0.0189708	0.0172492	0.0155525	0.0154117	0.0150291	0.0152016	0.0152276	0.0149621	0.0151282	0.0149693	0.015112	0.0155048	0.0147952	0.0144012	0.0144023	0.0139162	0.0144373	0.0144293	0.0143429	0.0146198	0.0142844	0.013668	0.0136258	0.0131238	0.0128302	0.0133813	0.0137574	0.0130185	0.0122195	0.0121768	0.0114085	0.0115706	0.011317	0.011405	0.011355	0.0113064	0.0111389	0.0118071	0.0114896	0.0114776	0.0108779	0.0109054	0.0106733	0.0100377
		1.2113		0.0285555	0.0209734	0.0194565	0.0178181	0.0159834	0.0162595	0.0162012	0.0152791	0.0148252	0.0148137	0.0146298	0.0145871	0.0155748	0.0157472	0.0156815	0.0151691	0.0144223	0.0141717	0.014258	0.0140683	0.0142807	0.013754	0.0134926	0.0120837	0.0123185	0.0116986	0.0119985	0.0118521	0.0113624	0.011853	0.0110435	0.0112504	0.0111158	0.0106672	0.0106997	0.0107771	0.0105436	0.0103702	0.0108153	0.00990935	0.0105769	0.010228	0.0100031	0.0104036	0.00971435	0.00986262
[truncated: 169 more rows]
[truncated: 112 more columns]

## Sheet: Fig. 2c
	Membrane potential profile of hyperpolarization shell (in V)
	d (mum) to edge	mean	error of mean (SEM)
	0	-0.08112	0.000585358
	1	-0.0837818	0.000925018
	2	-0.0840171	0.000867723
	3	-0.0841757	0.000893319
	4	-0.0838405	0.000807522
	5	-0.0850091	0.000812605
	6	-0.0884582	0.000991285
	7	-0.0910875	0.00122669
	8	-0.0880224	0.000958345
	9	-0.0843247	0.000588642
[truncated: 27 more rows]

## Sheet: Fig. 2d
	Relative radius R* as a function of time
[truncated: 17 more rows]
[truncated: 242 more columns]

[truncated: 16 more sheets: Fig. 2e, Fig. 3c, Fig. 4b, Fig. 4c, Fig. 5b, Fig. 5d, Fig. 5f, Fig. S2b, Fig. S2d, Fig. S3, Fig. S4, Fig. S5, Fig. S6a, Fig. S6b, Fig. S7b, Fig. S7d]
